# Supplementary material for: Cell Wall Ultrastructure of Stem Wood, Roots, and Needles of a Conifer Varies in Response to Moisture Availability
Source: Front Plant Sci. 2016 Jun 24;7:882. doi: 10.3389/fpls.2016.00882 (PMC4919352; doi:10.3389/fpls.2016.00882)
Supplement: Supplementary file 1 [file Table2.XLS]

## Sheet: Averaged GP data Stem
mAbs	Glycan Specificity	Stem High Water AO	Stem High Water SC	Stem High Water 1M	Stem High Water 4M	Stem High Water CH	Stem High Water PC		Stem Low Water AO	Stem Low Water SC	Stem Low Water 1M	Stem Low Water 4M	Stem Low Water CH	Stem Low Water PC
CCRC-M95	Non-Fucosylated Xyloglucan-1	0.075	0.16	0.954833	0.990833	0.289833	0.868333		0.179833	0.265333	0.958	0.985667	0.276833	0.964167
CCRC-M101		0.0831667	0.1765	0.947167	1.01717	0.3125	0.890667		0.198	0.2615	0.9545	1.02783	0.3385	0.9695
CCRC-M104	Non-Fucosylated Xyloglucan-2	0.103833	0.1645	0.950333	1.067	0.265667	0.944		0.201667	0.273167	0.923167	1.04783	0.311	1.01583
CCRC-M89		0.0708333	0.183833	1.04383	1.07283	0.2785	0.964667		0.247333	0.318667	0.964333	0.9515	0.2535	0.932167
CCRC-M93		0.0355	0.0781667	0.948	1.03883	0.126333	0.866333		0.102333	0.162833	0.964667	0.981167	0.109833	0.898
CCRC-M87		0.074	0.143	0.989	1.1065	0.231333	0.857833		0.209667	0.247333	0.911167	1.002	0.266833	0.910833
CCRC-M88		0.0581667	0.1445	0.9695	1.10883	0.212833	0.871333		0.194	0.215667	0.930167	1.022	0.2495	0.916167
CCRC-M100	Non-Fucosylated Xyloglucan-3	0.0121667	0.00416667	0.309	0.753333	0.00708333	0.356833		0.009	0.00416667	0.401667	0.764667	0.003	0.457333
CCRC-M103		0.00733333	0.00116667	0.186833	0.714333	0.00416667	0.284		0.00416667	0.00108333	0.325833	0.706167	0.000833333	0.365667
CCRC-M58	Non-Fucosylated Xyloglucan-4	0.0306667	0.0453333	0.906667	1.05633	0.0775	0.851333		0.0545	0.129	0.894	1.02217	0.108667	0.948833
CCRC-M86		0.00566667	0.00233333	0.154667	0.791	0.00583333	0.2255		0.00683333	0.004	0.256167	0.735333	0.00225	0.272167
CCRC-M55		0.00858333	0.0128333	0.548	0.876333	0.016	0.480667		0.0101667	0.02	0.627833	0.852833	0.0136667	0.6185
CCRC-M52		0.00833333	0.0135	0.421667	0.910667	0.0238333	0.506		0.0175	0.0328333	0.541167	0.900333	0.0183333	0.622167
CCRC-M99		0.0215	0.038	0.8815	0.996167	0.0563333	0.829833		0.0491667	0.09	0.945333	0.9885	0.068	0.918333
CCRC-M54	Non-Fucosylated Xyloglucan-5	0.00966667	0.0148333	0.569	0.913167	0.0208333	0.569		0.0105	0.0253333	0.636833	0.917667	0.0178333	0.707
CCRC-M48		0.0123333	0.00983333	0.334667	0.829167	0.0151667	0.308833		0.0085	0.018	0.417667	0.834	0.00866667	0.444333
CCRC-M49		0.00441667	0.00291667	0.0611667	0.3895	0.0065	0.0816667		0.00208333	0.00233333	0.0748333	0.395	0.00166667	0.102667
CCRC-M96		0.00683333	0.00766667	0.358333	0.757167	0.0203333	0.280667		0.00883333	0.0145	0.450667	0.802	0.0153333	0.4
CCRC-M50		0.012	0.0161667	0.558667	0.873667	0.0258333	0.478333		0.0181667	0.042	0.623833	0.881667	0.024	0.603333
CCRC-M51		0.0115	0.017	0.610333	0.879667	0.0238333	0.544		0.013	0.0396667	0.691333	0.883833	0.0335	0.687
CCRC-M53		0.009	0.009	0.492	0.822167	0.023	0.464333		0.0136667	0.0273333	0.6035	0.816667	0.0216667	0.563
CCRC-M57	Non-Fucosylated Xyloglucan-5	0.00141667	0.0005	0.0273333	0.594	0.0015	0.0621667		0.0005	0.0005	0.0918333	0.6865	0.00075	0.137833
CCRC-M102	Fucosylated Xyloglucan	0.0225	0.0686667	0.696833	0.932	0.0851667	0.676		0.0603333	0.161	0.7725	0.946833	0.118	0.802667
CCRC-M39		0.01775	0.074	0.686833	0.8615	0.0721667	0.557333		0.0838333	0.123	0.639667	0.7815	0.0916667	0.620667
CCRC-M106		0.100333	0.201167	0.987167	1.08733	0.291667	0.942167		0.200167	0.332833	0.991	1.063	0.365667	0.974167
CCRC-M84		0.0928333	0.2825	1.14183	1.18833	0.320667	1.00533		0.2935	0.396667	1.0525	1.10383	0.357667	1.07733
CCRC-M1		0.07225	0.138167	0.921833	1.10067	0.219667	0.911167		0.121	0.265167	0.965667	1.04317	0.258667	0.9795
CCRC-M111	Xylan-1/XG	0.00341667	0.0015	0.00733333	0.0218333	0.00475	0.00866667		0.0015	0.001	0.00341667	0.00833333	0.000583333	0.0065
CCRC-M108		0.00516667	0.011	0.535167	0.959167	0.0191667	0.634167		0.00966667	0.0243333	0.686333	0.951	0.0118333	0.711333
CCRC-M109		0.00916667	0.0196667	0.660167	0.9825	0.0181667	0.685667		0.0136667	0.0396667	0.782833	0.946167	0.0186667	0.7425
CCRC-M119	Xylan-2	0.0025	0.0206667	0.0265	0.00366667	0.0101667	0.0095		0.00816667	0.0155	0.0701667	0.00416667	0.0116667	0.012
CCRC-M115		0.00025	0.0405	0.0015	0.00383333	0.000666667	0.000833333		0.002	0.001	0.0015	0.0015	0.0035	0.00133333
CCRC-M110		0.0065	0.0065	0.0208333	0.0415	0.0108333	0.00366667		0.00416667	0.00816667	0.0163333	0.0433333	0.00266667	0.027
CCRC-M105		0.00258333	0.0383333	0.0121667	0.00616667	0.007	0.011		0.00225	0.0226667	0.0283333	0.00616667	0.00383333	0.0173333
CCRC-M117	Xylan-3	0.00566667	0.00666667	0.00733333	0.00716667	0.0045	0.00775		0.00583333	0.00516667	0.00416667	0.00266667	0.00241667	0.00666667
CCRC-M113		0.00766667	0.0118333	0.022	0.0123333	0.0131667	0.00933333		0.018	0.0238333	0.028	0.008	0.0141667	0.0103333
CCRC-M120		0.00225	0.00333333	0.0065	0.0065	0.008	0.00275		0.00258333	0.00533333	0.00225	0.00141667	0.00216667	0.00133333
CCRC-M118		0.00291667	0.0035	0.0138333	0.00633333	0.0176667	0.003		0.00433333	0.0045	0.00366667	0.003	0.000833333	0.00175
CCRC-M116		0.00275	0.00125	0.00466667	0.00325	0.007	0.00283333		0.00183333	0.00166667	0.000166667	8.33e-05	0.000333333	0.00158333
CCRC-M114		0.0025	0.00216667	0.0085	0.00566667	0.012	0.00316667		0.0025	0.00366667	0.0025	0.0015	0.00233333	0.00166667
CCRC-M154	Xylan-4	0.0315	0.1945	0.803667	0.468167	0.374	0.704333		0.0311667	0.168333	0.683167	0.457	0.434	0.751333
CCRC-M150		0.00383333	0.01	0.179833	0.155333	0.0636667	0.174333		0.00791667	0.0133333	0.1855	0.124	0.0661667	0.182833
CCRC-M144	Xylan-5	0.0653333	0.287	0.988333	0.469833	0.677833	0.945333		0.08	0.229333	0.979167	0.492167	0.738	0.985333
CCRC-M146		0.111833	0.370833	1.02	0.496	0.706333	0.987167		0.168333	0.337833	0.984833	0.502833	0.7555	1.01533
CCRC-M145		0.1215	0.349333	0.9525	0.623	0.611833	0.914667		0.181667	0.332833	0.910833	0.5655	0.672833	0.898333
CCRC-M155		0.0746667	0.3235	1.10617	0.533833	0.671	0.9675		0.100833	0.266667	1.00783	0.5515	0.775667	0.980833
CCRC-M153	Xylan-6	0.0145	0.0723333	0.773167	0.438167	0.345	0.782		0.0251667	0.048	0.702333	0.358	0.351333	0.789
CCRC-M151		0.0126667	0.0618333	0.792833	0.369	0.396667	0.8025		0.02	0.0448333	0.831	0.346333	0.424167	0.820667
CCRC-M148		0.0136667	0.0663333	0.7545	0.490167	0.3435	0.778167		0.0221667	0.0448333	0.700167	0.418333	0.342333	0.751167
CCRC-M140		0.009	0.0186667	0.763667	0.588833	0.210333	0.850167		0.0416667	0.0206667	0.799	0.557833	0.135833	0.904333
CCRC-M139		0.00775	0.021	0.846167	0.470333	0.259833	0.931667		0.0281667	0.01075	0.915333	0.499333	0.220667	1.01733
CCRC-M138		0.0215833	0.134167	0.6595	0.455833	0.328333	0.701		0.0311667	0.097	0.636667	0.429	0.3905	0.768667
CCRC-M160	Xylan-7	0.0551667	0.302667	0.966	0.614333	0.660333	0.789		0.129	0.2385	0.879	0.550833	0.782	0.868833
CCRC-M137		0.0421667	0.214333	0.912167	0.426333	0.515333	0.892167		0.099	0.178333	0.908833	0.482833	0.578	0.942333
CCRC-M152		0.05	0.228	0.819833	0.527333	0.3925	0.715167		0.0706667	0.187167	0.751667	0.458833	0.432167	0.727
CCRC-M149		0.0658333	0.415667	0.941833	0.453667	0.675	0.899167		0.107167	0.315667	0.921667	0.417667	0.729	0.858167
CCRC-M75	Galactomannan-1	0.004	0.00525	0.009	0.00816667	0.00491667	0.00258333		0.00233333	0.002	0.00575	0.00166667	0.000916667	0.00175
CCRC-M70		0.000333333	0.00075	0.00766667	0.0075	0.00866667	0.00333333		0.000416667	0.000583333	0.000666667	0.00108333	0.001	0.00116667
CCRC-M74		0.00658333	0.00608333	0.012	0.00641667	0.00433333	0.00241667		0.00441667	0.00358333	0.00483333	0.00383333	0.00341667	0.0035
CCRC-M166	Galactomannan-2	0.0953333	0.0106667	0.0163333	0.038	0.00333333	0.217333		0.104333	0.0635	0.029	0.0671667	0.00458333	0.277
CCRC-M168		0.500167	0.0756667	0.152333	0.303	0.0306667	0.5885		0.4235	0.2655	0.212833	0.347333	0.0188333	0.636333
CCRC-M174		0.00166667	0.00375	0.00491667	0.0025	0.004	0.00333333		0.00833333	0.00316667	0.00283333	0.00175	0.00191667	0.00133333
CCRC-M175		0.00025	0.00158333	0.006	0.004	0.00766667	0.00508333		0.004	0.00816667	0.0035	0.00425	0	0.0115
CCRC-M169	Acetylated Glucomannan	0.762167	0.003	0.00683333	0.00216667	0.00383333	0.00133333		0.623333	0.00416667	0.00325	0.002	0.00133333	0.000833333
CCRC-M170		0.668333	0.001	0.00691667	0.00416667	0.006	0.00325		0.596	0.00441667	0.00108333	0.000916667	0.00125	0.0015
LAMP	β-Glucan	0.0005	0.000166667	0.00458333	0.00416667	0.0085	0.000583333		0.000833333	0.000666667	0	0	0.00025	8.33e-05
BG1		0.000833333	0.00216667	0.00508333	0.0148333	0.00316667	0.00125		0.00191667	0.00233333	0.00616667	0.0166667	0.00166667	0.0141667
CCRC-M131	HG Backbone-1	0.408167	0.4595	0.330833	0.380333	0.373333	0.4715		0.603	0.4225	0.610667	0.4545	0.475833	0.6145
CCRC-M38		0.3755	0.434833	0.323667	0.323833	0.301833	0.427167		0.609833	0.392833	0.541	0.3975	0.304	0.5085
JIM5		0.261667	0.559	0.3125	0.347	0.606667	0.537167		0.547	0.441333	0.8445	0.4925	0.757333	0.750333
JIM136	HG Backbone-2	0.174	0.0221667	0.00533333	0.0025	0.0135833	0.00458333		0.56	0.0286667	0.00358333	0.000916667	0.003	0.00116667
JIM7		0.314	0.000916667	0.00116667	0.00233333	0.001	0.000166667		0.637167	0.0025	0.00158333	0	0	0.000916667
CCRC-M69	RG-I Backbone	0.116833	0.377667	0.101167	0.0715	0.4125	0.0585		0.3695	0.325667	0.195833	0.103667	0.495	0.0926667
CCRC-M35		0.2	0.448167	0.183167	0.132833	0.478833	0.108		0.431833	0.362833	0.2785	0.2015	0.5665	0.135167
CCRC-M36		0.165833	0.493333	0.205833	0.122667	0.529333	0.11		0.400167	0.376	0.330167	0.199667	0.658833	0.170833
CCRC-M14		0	0	0.00283333	0	0.0140833	0		0	8.33e-05	0.0235833	0.00558333	0.0304167	0
CCRC-M129		0.117	0.469667	0.146167	0.118333	0.543	0.109667		0.379667	0.4245	0.273333	0.1775	0.697667	0.168667
CCRC-M72		0.107833	0.3875	0.0823333	0.0681667	0.434333	0.0481667		0.385167	0.3565	0.199333	0.1145	0.542	0.0808333
JIM3	Linseed Mucilage RG-I	0.1455	0.439	0.261	0.293	0.7145	0.302333		0.494667	0.495	0.501	0.3905	0.949333	0.634833
CCRC-M40		0.0114167	0.0651667	0.0715	0.1965	0.0748333	0.0256667		0.0575	0.0693333	0.0651667	0.169	0.0388333	0.03
CCRC-M161		0.00116667	0.00225	0.00333333	0.00325	0.00283333	0.01175		0.00566667	0.00133333	0.00433333	0.00241667	0.000666667	0.00366667
CCRC-M164		0.00333333	0.009	0.00875	0.00783333	0.0228333	0.00483333		0.0171667	0.0226667	0.00583333	0.0055	0.0643333	0.006
CCRC-M98	Physcomitrella Pectin	0.00133333	0.003	0.01175	0.00966667	0.00933333	0.00283333		0.00108333	0.00558333	0.0126667	0.00483333	0.00383333	0.00333333
CCRC-M94		0.0124167	0.00966667	0.0253333	0.0181667	0.0165	0.004		0.00508333	0.0101667	0.03	0.0113333	0.0128333	0.0116667
CCRC-M5	RG-Ia	0.00533333	0.00666667	0.021	0.00991667	0.0248333	0.00466667		0.006	0.02	0.0308333	0.00866667	0.0211667	0.0135
CCRC-M2		0.00983333	0.0221667	0.0433333	0.0155	0.0351667	0.0111667		0.0176667	0.0233333	0.038	0.0168333	0.0456667	0.0248333
JIM137	RG-Ib	0.276667	0.0483333	0.00633333	0.004	0.0359167	0.00866667		0.568333	0.0286667	0.00275	0.00275	0.00816667	0.00208333
JIM101		0.0556667	0.0685	0.0646667	0.0406667	0.0775	0.0218333		0.0696667	0.0691667	0.0568333	0.0338333	0.2965	0.0146667
CCRC-M61		0.0115	0.00466667	0.0161667	0.0163333	0.009	0.00233333		0.01	0.00316667	0.00433333	0.0055	0.0055	0.002
CCRC-M30		0	0	0	0	0	0		0	0	0	0	0	0
CCRC-M23	RG-Ic	0.0111667	0.144167	0.0705	0.167167	0.427333	0.0905		0.00566667	0.0588333	0.0921667	0.231333	0.3685	0.0901667
CCRC-M17		0.0116667	0.0236667	0.0108333	0.01	0.0126667	0.007		0.00283333	0.0371667	0.013	0.00733333	0.008	0.00675
CCRC-M19		0.00258333	0.0116667	0.0151667	0.0055	0.00966667	0.00216667		0.00141667	0.0235	0.00383333	0.00533333	0.000833333	0.00125
CCRC-M18		0.00808333	0.129667	0.0633333	0.0471667	0.0125	0.002		0.000666667	0.188333	0.151	0.0965	0.00266667	0.000583333
CCRC-M56		0.00883333	0.0976667	0.037	0.149333	0.1675	0.036		0.0113333	0.122167	0.107833	0.354667	0.543333	0.231333
CCRC-M16		0.190667	0.480833	0.131	0.121667	0.4225	0.0838333		0.258167	0.438167	0.324	0.208333	0.319167	0.0723333
CCRC-M60	RG-I/Arabinogalactan	0.0728333	0.319333	0.209167	0.260667	0.332833	0.156833		0.213167	0.255	0.236333	0.319833	0.469	0.286
CCRC-M41		0.0433333	0.162833	0.09	0.124167	0.146667	0.042		0.125833	0.128833	0.0795	0.1095	0.167833	0.055
CCRC-M80		0.161667	0.483833	0.398	0.365833	0.446167	0.219		0.376	0.402333	0.3665	0.391333	0.642	0.305833
CCRC-M79		0.150333	0.4575	0.2775	0.372833	0.3935	0.1605		0.333167	0.363667	0.265833	0.3655	0.569167	0.2015
CCRC-M44		0.0276667	0.0585	0.0145	0.0111667	0.00966667	0.00291667		0.0873333	0.0493333	0.0113333	0.00466667	0.00716667	0.00175
CCRC-M33		0.0291667	0.0611667	0.0425	0.0503333	0.0218333	0.0345		0.0808333	0.0505	0.0343333	0.0346667	0.0176667	0.0306667
CCRC-M32		0.0183333	0.0295	0.0131667	0.008	0.009	0.00466667		0.0403333	0.0233333	0.00783333	0.00466667	0.00516667	0.00158333
CCRC-M13		0.117333	0.4115	0.195667	0.229167	0.3445	0.113833		0.242	0.312833	0.205167	0.269667	0.450667	0.1725
CCRC-M42		0.025	0.044	0.0206667	0.0171667	0.0166667	0.00341667		0.065	0.0415	0.01	0.0065	0.00833333	0.000916667
CCRC-M24		0.0591667	0.235833	0.290833	0.3675	0.257333	0.172167		0.175	0.2	0.2765	0.327	0.2845	0.240833
CCRC-M12		0.0401667	0.0418333	0.0111667	0.0106667	0.01125	0.00475		0.0516667	0.049	0.0141667	0.00433333	0.006	0.00275
CCRC-M7		0.0211667	0.0461667	0.0208333	0.0236667	0.018	0.00583333		0.0485	0.0506667	0.0193333	0.0236667	0.0141667	0.00966667
CCRC-M77		0.0193333	0.0576667	0.0116667	0.015	0.0188333	0.003		0.044	0.0481667	0.005	0.00883333	0.0345	0.00366667
CCRC-M25		0.0636667	0.203167	0.109333	0.213667	0.138167	0.0513333		0.122833	0.134667	0.106	0.220833	0.233333	0.106833
CCRC-M9		0.0588333	0.395667	0.300167	0.3645	0.391667	0.2065		0.254667	0.304	0.403667	0.451167	0.528833	0.352667
CCRC-M128		0.0405	0.0951667	0.0395	0.0586667	0.0593333	0.0145		0.0886667	0.091	0.0291667	0.0378333	0.0601667	0.0135
CCRC-M126		0.0528333	0.1025	0.0296667	0.0203333	0.0311667	0.0065		0.165333	0.0863333	0.0263333	0.0095	0.0293333	0.00466667
CCRC-M134		0.096	0.1925	0.0575	0.093	0.116167	0.0103333		0.227333	0.184833	0.0546667	0.0686667	0.192	0.0131667
CCRC-M125		0.0443333	0.0968333	0.041	0.067	0.0431667	0.0065		0.117	0.0925	0.0341667	0.0606667	0.046	0.0115
CCRC-M123		0.117	0.3705	0.108833	0.290167	0.274833	0.0456667		0.302667	0.323833	0.117667	0.268	0.407333	0.0905
CCRC-M122		0.160167	0.3815	0.150333	0.380833	0.288167	0.0761667		0.308167	0.3475	0.144833	0.332833	0.422167	0.1025
CCRC-M121		0.1425	0.405333	0.167	0.315333	0.282167	0.098		0.351167	0.374667	0.193833	0.3635	0.452167	0.148167
CCRC-M112		0.00958333	0.0155	0.0115	0.00641667	0.01025	0.003		0.0268333	0.0141667	0.00508333	0.00266667	0.00591667	0.00158333
CCRC-M21		0.0691667	0.105333	0.0443333	0.0413333	0.0643333	0.0191667		0.135333	0.124	0.0341667	0.0221667	0.0381667	0.0223333
JIM131		0.0606667	0.326167	0.0746667	0.1135	0.182667	0.0358333		0.129167	0.211833	0.0481667	0.083	0.3735	0.0358333
CCRC-M22		0.140833	0.496333	0.642167	0.686167	0.679167	0.554333		0.453	0.5275	0.732333	0.656	0.825667	0.6495
JIM132		0.0586667	0.2715	0.157	0.2165	0.301833	0.107		0.104667	0.150667	0.110833	0.198833	0.449667	0.137833
JIM1		0.0875	0.296167	0.045	0.104833	0.223167	0.052		0.145667	0.209167	0.0813333	0.0775	0.264667	0.0395
CCRC-M15		0.0606667	0.275667	0.160833	0.258167	0.286833	0.133		0.182833	0.248	0.215333	0.297	0.4185	0.2285
CCRC-M8		0.00975	0.137333	0.141	0.489667	0.207333	0.148167		0.116417	0.175833	0.246667	0.508833	0.2115	0.2005
JIM16		0.103	0.230167	0.148667	0.0456667	0.144833	0.0785		0.312333	0.351167	0.3295	0.111833	0.188833	0.100667
JIM93	Arabinogalactan-1	0.112333	0.0806667	0.4	0.062	0.0205	0.00433333		0.0831667	0.0751667	0.292333	0.0463333	0.0131667	0.00158333
JIM94		0.103167	0.087	0.452167	0.0846667	0.0268333	0.00633333		0.0841667	0.0816667	0.302	0.0548333	0.016	0.004
JIM11		0.231833	0.169667	0.727833	0.276667	0.0701667	0.0111667		0.134333	0.157	0.676667	0.273833	0.0975	0.0256667
MAC204		0.158833	0.171667	0.694333	0.229333	0.0543333	0.0108333		0.129167	0.163833	0.5445	0.202167	0.0411667	0.00291667
JIM20		0.248167	0.2985	0.765333	0.326	0.156	0.0116667		0.2805	0.33	0.7265	0.270333	0.118	0.01025
JIM14	Arabinogalactan-2	0.0891667	0.374833	0.325	0.709167	0.490833	0.337833		0.193667	0.2435	0.579	0.8195	0.6455	0.650833
JIM19		0.371667	0.554333	0.9255	0.382333	0.498333	0.125833		0.494167	0.528833	0.889833	0.384833	0.521667	0.1485
JIM12		0.186	0.264833	0.586833	0.194167	0.191333	0.0163333		0.163333	0.2375	0.598833	0.1915	0.2005	0.0271667
CCRC-M133		0.124167	0.316	0.305	0.183833	0.527167	0.404333		0.281667	0.313833	0.265667	0.198167	0.706667	0.427
CCRC-M107		0.125833	0.3275	0.348167	0.190333	0.557167	0.479167		0.2855	0.317	0.291333	0.188833	0.644833	0.459667
JIM4	Arabinogalactan-3	0.0233333	0.0231667	0.0201667	0.0196667	0.0235	0.00708333		0.072	0.0686667	0.097	0.0883333	0.0333333	0.0368333
CCRC-M31		0.0136667	0.0608333	0.0171667	0.0281667	0.071	0.0108333		0.0345	0.0346667	0.0273333	0.0973333	0.292333	0.047
JIM17		0.102833	0.193333	0.197167	0.161167	0.208833	0.0421667		0.1515	0.137667	0.266833	0.142	0.263667	0.0495
CCRC-M26		0.00208333	0.004	0.00816667	0.0343333	0.00266667	0.005		0.00516667	0.00383333	0.022	0.069	0.00075	0.0493333
JIM15		0.1785	0.370833	0.403833	0.330333	0.367667	0.1225		0.378	0.295833	0.392167	0.324	0.369833	0.186667
JIM8		0.157	0.409167	0.496833	0.276667	0.404167	0.1675		0.379	0.32	0.501833	0.328333	0.426333	0.265
CCRC-M85		0.0761667	0.2095	0.161167	0.144833	0.107833	0.0211667		0.225333	0.215833	0.175833	0.0901667	0.0938333	0.025
CCRC-M81		0.0545	0.172167	0.0966667	0.0981667	0.068	0.014		0.156333	0.159833	0.105667	0.0535	0.0605	0.014
MAC266		0.134167	0.242167	0.3305	0.0315	0.0523333	0.007		0.256333	0.363	0.4085	0.0261667	0.0593333	0.00141667
PN16.4B4		0.022	0.0866667	0.0643333	0.0793333	0.0435	0.00916667		0.0768333	0.0503333	0.0385	0.0471667	0.028	0.01
MAC207	Arabinogalactan-4	0.00866667	0.0185	0.484	0.663667	0.057	0.584333		0.0258333	0.0535	0.635333	0.739833	0.0585	0.714833
JIM133		0.125	0.218333	0.317	0.0721667	0.1525	0.0983333		0.303833	0.250333	0.322333	0.0856667	0.118833	0.120833
JIM13		0.318333	0.521	0.701167	0.58	0.6165	0.378167		0.5065	0.467	0.864	0.744	0.6575	0.612333
CCRC-M92		0.0536667	0.136333	0.113167	0.112667	0.0813333	0.0221667		0.181167	0.175833	0.155333	0.146	0.0668333	0.073
CCRC-M91		0.028	0.0691667	0.0635	0.0465	0.03	0.0101667		0.103833	0.0996667	0.075	0.06	0.021	0.0291667
CCRC-M78		0.0733333	0.309	0.269167	0.331333	0.200667	0.1005		0.21	0.248333	0.354667	0.407667	0.285	0.3155
MAC265	Unidentified	0.00666667	0.0101667	0.00916667	0.00516667	0.00733333	0.00516667		0.012	0.021	0.0168333	0.00691667	0.00425	0.00166667
CCRC-M97		0.0925	0.357833	0.213667	0.184167	0.443	0.242		0.268833	0.3245	0.3415	0.251	0.622167	0.389167

## Sheet: Averaged GP data Root
mAbs	Glycan Specificity	Root High Water AO	Root High Water SC	Root High Water 1M	Root High Water 4M	Root High Water CH	Root High Water PC		Root Low Water AO	Root Low Water SC	Root Low Water 1M	Root Low Water 4M	Root Low Water CH	Root Low Water PC
CCRC-M95	Non-Fucosylated Xyloglucan-1	0.0996667	0.394	0.873167	0.993333	0.263667	1.00033		0.095	0.419667	0.974667	1.01567	0.273333	0.948
CCRC-M101		0.148333	0.3575	0.895333	1.03367	0.2825	1.038		0.151167	0.4235	0.9565	1.05683	0.299833	0.965833
CCRC-M104	Non-Fucosylated Xyloglucan-2	0.156167	0.387167	0.887	1.01133	0.320833	1.03767		0.161333	0.435167	0.9325	1.06567	0.345	1.02167
CCRC-M89		0.172167	0.414833	0.914333	0.973667	0.31	0.987167		0.147667	0.4375	0.955167	1.02733	0.309833	1.00967
CCRC-M93		0.0665	0.2855	0.790833	1.00767	0.232	0.998333		0.0566667	0.237167	0.823667	1.00383	0.219333	0.978833
CCRC-M87		0.117833	0.33	0.883167	1.01917	0.3215	1.00167		0.104167	0.347833	0.939167	1.08583	0.317833	1.01033
CCRC-M88		0.0935	0.294667	0.861	1.03017	0.294	0.9955		0.0791667	0.313167	0.926	1.06917	0.285667	1.00883
CCRC-M100	Non-Fucosylated Xyloglucan-3	0.00708333	0.0401667	0.314	0.7815	0.045	0.784333		0.00858333	0.0108333	0.3345	0.7705	0.0311667	0.671833
CCRC-M103		0.00841667	0.0113333	0.185333	0.6465	0.019	0.654667		0.003	0.0025	0.172167	0.620333	0.0138333	0.580333
CCRC-M58	Non-Fucosylated Xyloglucan-4	0.0661667	0.255333	0.852167	1.01633	0.224333	1.0185		0.0635	0.2305	0.901833	1.01683	0.275833	1.009
CCRC-M86		0.0106667	0.0113333	0.162333	0.758333	0.0218333	0.727		0.00266667	0.00575	0.186333	0.758	0.02	0.669167
CCRC-M55		0.0126667	0.0705	0.410333	0.845167	0.04	0.848333		0.0196667	0.049	0.450667	0.852833	0.0663333	0.794333
CCRC-M52		0.016	0.0878333	0.3295	0.925833	0.0655	0.904833		0.0108333	0.0578333	0.446833	0.8685	0.0798333	0.835333
CCRC-M99		0.0575	0.184167	0.816167	0.998	0.1775	1.02783		0.0366667	0.113833	0.826667	1.01233	0.181833	0.9385
CCRC-M54	Non-Fucosylated Xyloglucan-5	0.0131667	0.093	0.417833	0.916	0.0665	0.907		0.0258333	0.0495	0.4845	0.868667	0.0885	0.808167
CCRC-M48		0.0130833	0.0736667	0.295	0.880333	0.0501667	0.8145		0.0185	0.04	0.357333	0.818	0.082	0.719333
CCRC-M49		0.00733333	0.00933333	0.0235	0.536167	0.0085	0.336667		0.0148333	0.01	0.0391667	0.2715	0.00883333	0.135
CCRC-M96		0.018	0.05	0.3875	0.790333	0.0428333	0.734333		0.0171667	0.0428333	0.442667	0.792333	0.0386667	0.66
CCRC-M50		0.0155	0.106667	0.423333	0.887833	0.063	0.8515		0.0205	0.0705	0.538833	0.838833	0.0886667	0.803833
CCRC-M51		0.021	0.0875	0.516833	0.931833	0.0928333	0.907		0.0155833	0.0538333	0.596	0.879667	0.0925	0.8325
CCRC-M53		0.0085	0.07025	0.4285	0.856167	0.0616667	0.816		0.0135	0.053	0.4895	0.8005	0.0733333	0.743833
CCRC-M57	Non-Fucosylated Xyloglucan-5	0.002	0.000833333	0.0263333	0.680167	0.00283333	0.578667		0.0146667	0.002	0.052	0.553	0.00125	0.375
CCRC-M102	Fucosylated Xyloglucan	0.0533333	0.223333	0.688667	0.9425	0.159667	0.944167		0.047	0.261333	0.749333	0.979167	0.1975	0.887667
CCRC-M39		0.0456667	0.171	0.527667	0.8065	0.129	0.7875		0.0428333	0.188667	0.613667	0.830333	0.161667	0.761833
CCRC-M106		0.153167	0.455833	0.930833	1.06433	0.3335	1.08033		0.17	0.472667	0.9785	1.09283	0.3865	1.055
CCRC-M84		0.179333	0.4545	0.9815	1.09367	0.4185	1.08767		0.1635	0.493167	1.00267	1.1155	0.424	1.10633
CCRC-M1		0.180167	0.3945	0.928667	1.07567	0.382333	1.1275		0.153583	0.451	0.953333	1.06567	0.387833	1.04683
CCRC-M111	Xylan-1/XG	0.00666667	0.00616667	0.00483333	0.0133333	0.00458333	0.0156667		0.00616667	0.00883333	0.00633333	0.0075	0.00366667	0.012
CCRC-M108		0.00816667	0.0685	0.467	0.924333	0.0681667	0.968833		0.00475	0.0313333	0.598333	0.958833	0.079	0.921333
CCRC-M109		0.00933333	0.101167	0.552833	0.953667	0.0818333	0.983833		0.00566667	0.0468333	0.656167	0.956167	0.0985	0.9255
CCRC-M119	Xylan-2	0.0065	0.0178333	0.0636667	0.00183333	0.00358333	0.00175		0.0160833	0.014	0.0615	0.0055	0.0168333	0.00625
CCRC-M115		0.000333333	0.00366667	0.00133333	0.0005	0.01175	0.00075		0.00491667	0.007	0.00316667	0.00158333	0.00175	0.00308333
CCRC-M110		0.007	0.0108333	0.003	0.00533333	0.00283333	0.00158333		0.004	0.0113333	0.0166667	0.0295	0.006	0.0353333
CCRC-M105		0.0188333	0.0351667	0.0775	0.00766667	0.00916667	0.0115		0.00333333	0.018	0.0573333	0.00883333	0.0143333	0.00558333
CCRC-M117	Xylan-3	0.00458333	0.009	0.00233333	0.00216667	0.00116667	0.000333333		0.0188333	0.016	0.00366667	0.00266667	0.00266667	0.00316667
CCRC-M113		0.01	0.031	0.0326667	0.015	0.00708333	0.0025		0.0216667	0.0523333	0.0135	0.0101667	0.0065	0.00933333
CCRC-M120		0.00816667	0.00616667	0.0035	0.00225	0.006	0.0035		0.01725	0.0103333	0.00516667	0.00183333	0.00183333	0.00208333
CCRC-M118		0.0015	0.00866667	0.00183333	0.00166667	0.00966667	0.00116667		0.019	0.00733333	0.012	0.00308333	0.000833333	0.00783333
CCRC-M116		0.004	0.006	0.00125	0.001	0.00141667	0.00025		0.0155	0.00791667	0.00358333	0.00566667	0.00333333	0.00216667
CCRC-M114		0.00341667	0.00716667	0.000833333	0.0025	0.00733333	0.00133333		0.00783333	0.00816667	0.00825	0.00208333	0.00175	0.011
CCRC-M154	Xylan-4	0.0145	0.0156667	0.167167	0.270333	0.089	0.465333		0.0256667	0.0235	0.262833	0.229667	0.190667	0.518
CCRC-M150		0.0055	0.008	0.084	0.155167	0.0603333	0.292667		0.00575	0.0176667	0.0971667	0.102	0.0831667	0.240833
CCRC-M144	Xylan-5	0.0533333	0.0525	0.473333	0.5815	0.195833	0.765167		0.0108333	0.033	0.553667	0.459333	0.33	0.667333
CCRC-M146		0.0806667	0.1035	0.673167	0.707667	0.3265	0.778667		0.0301667	0.0776667	0.759833	0.584333	0.480833	0.695
CCRC-M145		0.0783333	0.0865	0.668167	0.655667	0.302	0.735167		0.036	0.0875	0.7285	0.572	0.4595	0.6825
CCRC-M155		0.0456667	0.0715	0.476667	0.6235	0.1945	0.696167		0.0261667	0.0431667	0.546667	0.433	0.301667	0.693167
CCRC-M153	Xylan-6	0.0219167	0.0291667	0.204167	0.333167	0.0591667	0.487		0.0103333	0.0186667	0.2365	0.228	0.091	0.488667
CCRC-M151		0.0144167	0.0129167	0.183833	0.329667	0.047	0.586		0.00625	0.0158333	0.2155	0.221167	0.0783333	0.505333
CCRC-M148		0.0185	0.0183333	0.218833	0.295667	0.0523333	0.5215		0.00833333	0.0145	0.1995	0.217667	0.0825	0.472167
CCRC-M140		0.00983333	0.00591667	0.0826667	0.123167	0.0168333	0.6665		0.0105	0.0106667	0.0621667	0.0556667	0.0161667	0.536833
CCRC-M139		0.0128333	0.005	0.114833	0.250167	0.0105	0.736167		0.00883333	0.0143333	0.0716667	0.0946667	0.0238333	0.614833
CCRC-M138		0.0248333	0.0223333	0.274167	0.341833	0.0843333	0.516167		0.0131667	0.0331667	0.312667	0.316333	0.1415	0.475
CCRC-M160	Xylan-7	0.0776667	0.111833	0.5955	0.708833	0.2675	0.621833		0.0365	0.0836667	0.578	0.5235	0.315667	0.680333
CCRC-M137		0.0443333	0.044	0.483667	0.600833	0.2105	0.715		0.0218333	0.0481667	0.508667	0.463833	0.3005	0.581167
CCRC-M152		0.0418333	0.0608333	0.3355	0.447333	0.178333	0.552167		0.0188333	0.0445	0.382333	0.358667	0.289667	0.565667
CCRC-M149		0.0376667	0.0575	0.6175	0.6285	0.191333	0.686167		0.0193333	0.044	0.657333	0.5455	0.3385	0.638
CCRC-M75	Galactomannan-1	0.00616667	0.009	0.00608333	0.00125	0.0085	0.00666667		0.00633333	0.0133333	0.0101667	0.00833333	0.007	0.0075
CCRC-M70		0.00408333	0.000166667	0	0	0.00358333	5.77e-19		0.0154167	0.004	0.0045	0	0.0005	0.00133333
CCRC-M74		0.00483333	0.00783333	0.00325	0.0035	0.00508333	0.00508333		0.000916667	0.0095	0.00483333	0.011	0.007	0.00583333
CCRC-M166	Galactomannan-2	0.0151667	0.0231667	0.0121667	0.021	0.00283333	0.0816667		0.0288333	0.0123333	0.00783333	0.0176667	0.00233333	0.143667
CCRC-M168		0.0946667	0.1585	0.0935	0.223833	0.0161667	0.352333		0.0831667	0.0413333	0.0838333	0.136833	0.0133333	0.430667
CCRC-M174		0.00766667	0.00733333	0.00483333	0.00533333	0.00216667	0.00333333		0.018	0.0156667	0.00116667	0.00333333	0.004	0.0015
CCRC-M175		0.0116667	0.00866667	0.00225	0.0025	0.00208333	0.00208333		0.022	0.008	0.00283333	0.00141667	0.0005	0.00933333
CCRC-M169	Acetylated Glucomannan	0.326833	0.00566667	0.0025	0.00233333	0	0.000833333		0.342333	0.0065	0.0025	0.00291667	0.00275	0.00191667
CCRC-M170		0.207667	0.00616667	0.00166667	0.00166667	0.00333333	0.002		0.144667	0.0095	0.00441667	0.00241667	0.0035	0.00516667
LAMP	β-Glucan	0.00191667	0.00266667	0.000166667	0.00025	0.00166667	0		0.0126667	0.00283333	0.00216667	0.00166667	0.00233333	0.00308333
BG1		0.00375	0.003	0.000916667	0.000333333	0	0.000166667		0.0149167	0.00466667	0.00691667	0.00758333	0.0116667	0.102583
CCRC-M131	HG Backbone-1	0.321333	0.274167	0.5765	0.573333	0.320667	0.602833		0.445833	0.416833	0.460833	0.429667	0.414	0.55
CCRC-M38		0.333667	0.280333	0.580833	0.5165	0.283833	0.516		0.308167	0.3295	0.443167	0.3815	0.4075	0.482833
JIM5		0.2725	0.363333	0.7695	0.764167	0.4545	0.712167		0.379667	0.5345	0.7975	0.616167	0.385	0.558167
JIM136	HG Backbone-2	0.174	0.0348333	0.00566667	0.00275	0.014	0.00333333		0.245167	0.0793333	0.00433333	0.00466667	0.0146667	0.00366667
JIM7		0.343	0.0158333	0.0146667	0.0121667	0.0448333	0.00758333		0.495167	0.023	0.00875	0.0065	0.0174167	0.00183333
CCRC-M69	RG-I Backbone	0.0621667	0.0648333	0.099	0.105	0.207833	0.0941667		0.0801667	0.0653333	0.0246667	0.0415	0.136667	0.1
CCRC-M35		0.1025	0.1045	0.156	0.1795	0.347833	0.1665		0.114833	0.117667	0.0886667	0.1085	0.379667	0.179833
CCRC-M36		0.1065	0.139833	0.192	0.232667	0.386833	0.221		0.115167	0.156	0.1	0.1435	0.431	0.215833
CCRC-M14		0.000916667	0	0	0	0	0.0231667		0	0	0	0	0	0.0095
CCRC-M129		0.0583333	0.122167	0.1775	0.22	0.38	0.2085		0.081	0.1595	0.0816667	0.123833	0.340667	0.181167
CCRC-M72		0.0576667	0.0723333	0.0873333	0.107333	0.243333	0.088		0.122667	0.0456667	0.036	0.0578333	0.222333	0.0748333
JIM3	Linseed Mucilage RG-I	0.2475	0.379167	0.583	0.6515	0.5665	0.672167		0.1025	0.342667	0.42	0.459333	0.581667	0.518333
CCRC-M40		0.1085	0.147333	0.177333	0.407167	0.200167	0.614833		0.0303333	0.0586667	0.118667	0.3375	0.148	0.382
CCRC-M161		0.00475	0.00833333	0.000666667	0.00258333	0.0015	0.0235		0.00808333	0.0188333	0.00366667	0.00175	0.00166667	0.006
CCRC-M164		0.0255	0.0548333	0.03	0.0278333	0.2085	0.0696667		0.0286667	0.0358333	0.00883333	0.0165	0.0868333	0.0306667
CCRC-M98	Physcomitrella Pectin	0.0731667	0.0178333	0.00983333	0.0085	0.0133333	0.00358333		0.0488333	0.0223333	0.0103333	0.00358333	0.00241667	0.00616667
CCRC-M94		0.0698333	0.0208333	0.017	0.00333333	0.009	0.0045		0.0528333	0.025	0.0281667	0.01425	0.0178333	0.00366667
CCRC-M5	RG-Ia	0.0181667	0.0318333	0.0453333	0.0775	0.268333	0.150167		0.0395	0.0671667	0.07	0.108	0.234167	0.142167
CCRC-M2		0.0213333	0.0443333	0.0468333	0.0781667	0.255167	0.164167		0.0135833	0.06775	0.0555	0.0779167	0.25925	0.109667
JIM137	RG-Ib	0.267	0.0758333	0.00791667	0.00516667	0.0586667	0.001		0.424333	0.131333	0.0116667	0.0136667	0.0571667	0.0055
JIM101		0.0745	0.141167	0.1045	0.0353333	0.305667	0.0531667		0.0373333	0.0828333	0.115833	0.0741667	0.306	0.187333
CCRC-M61		0.0406667	0.0383333	0.0195	0.00483333	0.0218333	0.0144167		0.0188333	0.01	0.0185	0.01	0.0351667	0.0531667
CCRC-M30		0	0	0	0	0	0		0	0	0	0	0	0
CCRC-M23	RG-Ic	0.00916667	0.143667	0.209833	0.204667	0.418667	0.109333		0.00683333	0.155833	0.0331667	0.0616667	0.3715	0.108667
CCRC-M17		0.01	0.0236667	0.0228333	0.0108333	0.00591667	0.00233333		0.0175	0.0473333	0.012	0.0065	0.0268333	0.00333333
CCRC-M19		0.002	0.00316667	0.00116667	0.002	0.000916667	0		0.0141667	0.0185	0.0151667	0.00133333	0.000833333	0.00116667
CCRC-M18		0.00208333	0.109167	0.218333	0.104	0.1095	0.011		0.0125	0.161167	0.1295	0.0535	0.188167	0.0201667
CCRC-M56		0.00716667	0.0866667	0.2035	0.191667	0.135167	0.0966667		0.0196667	0.1095	0.1435	0.166167	0.111667	0.0841667
CCRC-M16		0.0853333	0.312667	0.374667	0.1975	0.4595	0.011		0.2495	0.408333	0.167167	0.0695	0.441333	0.036
CCRC-M60	RG-I/Arabinogalactan	0.158	0.178667	0.149167	0.3495	0.2875	0.434667		0.0691667	0.131	0.128667	0.264	0.232167	0.304333
CCRC-M41		0.0976667	0.122167	0.091	0.1715	0.125667	0.250167		0.0295	0.0535	0.0586667	0.141667	0.125	0.1845
CCRC-M80		0.243667	0.3685	0.3275	0.4665	0.381833	0.494667		0.144333	0.260667	0.1925	0.365667	0.2945	0.384667
CCRC-M79		0.262	0.322833	0.254667	0.3775	0.366167	0.39		0.180667	0.2375	0.155667	0.312833	0.287667	0.377333
CCRC-M44		0.0605	0.0576667	0.0206667	0.0385	0.0831667	0.101667		0.0165	0.0176667	0.00566667	0.02	0.0516667	0.047
CCRC-M33		0.0843333	0.073	0.0406667	0.0706667	0.127167	0.162667		0.0323333	0.0341667	0.0258333	0.0576667	0.0826667	0.091
CCRC-M32		0.0551667	0.0393333	0.0201667	0.0256667	0.0798333	0.0576667		0.0253333	0.0205	0.0133333	0.019	0.0578333	0.042
CCRC-M13		0.1665	0.216167	0.197333	0.3605	0.348167	0.4645		0.101	0.133	0.104167	0.258667	0.280167	0.256333
CCRC-M42		0.0821667	0.0611667	0.0241667	0.0328333	0.110833	0.0715		0.0278333	0.0158333	0.009	0.0138333	0.0675	0.0511667
CCRC-M24		0.1365	0.229667	0.272333	0.413667	0.2305	0.456833		0.06925	0.140167	0.274667	0.375667	0.253667	0.383833
CCRC-M12		0.0788333	0.0566667	0.0285	0.0276667	0.0943333	0.0455		0.0363333	0.0255	0.0141667	0.00833333	0.0703333	0.0158333
CCRC-M7		0.0656667	0.0561667	0.0363333	0.0925	0.096	0.133333		0.0401667	0.0271667	0.0195	0.0358333	0.0661667	0.0446667
CCRC-M77		0.0896667	0.0565	0.0185	0.0341667	0.2265	0.0608333		0.023	0.036	0.00883333	0.0216667	0.150833	0.0451667
CCRC-M25		0.148667	0.155	0.101667	0.249	0.182333	0.2865		0.0685	0.1015	0.0821667	0.200833	0.137667	0.221167
CCRC-M9		0.168667	0.243833	0.265667	0.486	0.331167	0.525833		0.124833	0.196	0.225	0.3905	0.293833	0.380667
CCRC-M128		0.136333	0.108	0.0526667	0.089	0.181667	0.175333		0.0565	0.0528333	0.0303333	0.0713333	0.123833	0.0895
CCRC-M126		0.131	0.139667	0.0416667	0.0561667	0.1825	0.1495		0.0515	0.0441667	0.0148333	0.0256667	0.0986667	0.0578333
CCRC-M134		0.243667	0.181167	0.0975	0.106	0.291833	0.232667		0.147333	0.117167	0.0356667	0.0571667	0.190833	0.127333
CCRC-M125		0.140667	0.115333	0.0446667	0.115	0.159167	0.264667		0.0528333	0.0448333	0.0215	0.0825	0.1035	0.128333
CCRC-M123		0.2465	0.352167	0.174	0.306	0.379833	0.3425		0.155	0.215833	0.0645	0.241	0.281833	0.244167
CCRC-M122		0.320833	0.3805	0.2705	0.396167	0.377333	0.409		0.225333	0.266	0.123833	0.350667	0.3025	0.322667
CCRC-M121		0.271	0.408667	0.274	0.429	0.412	0.449		0.203167	0.255	0.133667	0.3665	0.314333	0.311167
CCRC-M112		0.0275	0.0215	0.00883333	0.0116667	0.0281667	0.0131667		0.0184167	0.0155	0.00716667	0.004	0.0178333	0.0151667
CCRC-M21		0.163333	0.148	0.058	0.078	0.270333	0.159667		0.0868333	0.0593333	0.053	0.0695	0.189333	0.3145
JIM131		0.152333	0.196	0.0848333	0.111333	0.485167	0.217833		0.0545	0.145	0.0508333	0.091	0.276	0.146333
CCRC-M22		0.2715	0.413333	0.605167	0.765167	0.437	0.642167		0.256833	0.417667	0.575	0.699	0.4105	0.605833
JIM132		0.0543333	0.0961667	0.0848333	0.201833	0.357833	0.401333		0.0138333	0.0728333	0.0746667	0.154833	0.206667	0.234667
JIM1		0.122833	0.219	0.218833	0.281333	0.517	0.391167		0.0793333	0.218667	0.1305	0.229167	0.363	0.211
CCRC-M15		0.120167	0.1875	0.169667	0.387167	0.280167	0.472333		0.0775	0.105833	0.148667	0.272333	0.224667	0.317833
CCRC-M8		0.124833	0.157667	0.2305	0.515167	0.228833	0.699333		0.065	0.0601667	0.207167	0.468333	0.181167	0.5525
JIM16		0.0943333	0.199667	0.167333	0.0783333	0.118667	0.0725		0.032	0.149333	0.154333	0.091	0.123833	0.049
JIM93	Arabinogalactan-1	0.0168333	0.0603333	0.0513333	0.0119167	0.0166667	0.00591667		0.00566667	0.0536667	0.059	0.0151667	0.0135	0.00325
JIM94		0.0289167	0.0796667	0.0638333	0.014	0.0138333	0.00133333		0.00966667	0.0531667	0.0541667	0.0236667	0.0136667	0.00266667
JIM11		0.0338333	0.0938333	0.178333	0.0291667	0.0358333	0.0133333		0.0126667	0.0656667	0.193333	0.0405	0.0383333	0.000666667
MAC204		0.0423333	0.133833	0.163167	0.0516667	0.0371667	0.00883333		0.0205	0.0796667	0.164667	0.0593333	0.048	0.0185
JIM20		0.07	0.2255	0.370667	0.0891667	0.137667	0.0165		0.0226667	0.137333	0.333167	0.0626667	0.0863333	0.00366667
JIM14	Arabinogalactan-2	0.100167	0.136333	0.198667	0.701167	0.183833	0.624		0.0386667	0.140333	0.310167	0.696	0.190167	0.499333
JIM19		0.1545	0.475833	0.760833	0.542333	0.524833	0.291167		0.0648333	0.356667	0.647	0.478	0.512167	0.201667
JIM12		0.0556667	0.136833	0.26	0.0973333	0.248	0.0575		0.02	0.0946667	0.122	0.0835	0.1525	0.0171667
CCRC-M133		0.0420833	0.1585	0.241667	0.294167	0.373	0.311833		0.0265	0.136667	0.0705	0.120667	0.247667	0.1895
CCRC-M107		0.0396667	0.21	0.285	0.342333	0.356333	0.356		0.0121667	0.154	0.0861667	0.148	0.302	0.286
JIM4	Arabinogalactan-3	0.0285	0.0441667	0.0536667	0.062	0.0493333	0.0385		0.0586667	0.0708333	0.0648333	0.0681667	0.0573333	0.0313333
CCRC-M31		0.003	0.0121667	0.0228333	0.036	0.0555	0.0191667		0.01	0.0368333	0.0213333	0.0455	0.0603333	0.0235
JIM17		0.0776667	0.124167	0.2305	0.425667	0.379	0.796167		0.108333	0.127667	0.243667	0.483667	0.371667	0.586333
CCRC-M26		0.00733333	0.009	0.0273333	0.0765	0.024	0.0421667		0.006	0.0226667	0.0346667	0.059	0.017	0.029
JIM15		0.332167	0.3805	0.465667	0.378	0.356333	0.3095		0.331667	0.318	0.446333	0.402333	0.378667	0.310333
JIM8		0.278167	0.4025	0.546667	0.4405	0.404167	0.405		0.295167	0.348333	0.517333	0.427	0.400667	0.327
CCRC-M85		0.271667	0.358333	0.312833	0.1335	0.136333	0.0561667		0.203167	0.2645	0.2085	0.130833	0.139667	0.0751667
CCRC-M81		0.227833	0.333	0.220333	0.09	0.0948333	0.0348333		0.1965	0.244	0.139167	0.0958333	0.104833	0.0518333
MAC266		0.0845	0.1745	0.150667	0.00866667	0.0185	0.0035		0.1315	0.197667	0.277833	0.0333333	0.0213333	0.005
PN16.4B4		0.166	0.232	0.0871667	0.0581667	0.0541667	0.0268333		0.1045	0.113167	0.0513333	0.068	0.0663333	0.027
MAC207	Arabinogalactan-4	0.0486667	0.087	0.158333	0.5305	0.0785	0.432667		0.053	0.0815	0.304667	0.504833	0.118	0.467333
JIM133		0.259333	0.351	0.3525	0.164667	0.269833	0.0783333		0.174	0.232333	0.263333	0.152833	0.211333	0.11
JIM13		0.399833	0.520833	0.740833	0.725167	0.506833	0.683333		0.3885	0.5245	0.881833	0.797167	0.602333	0.649167
CCRC-M92		0.249667	0.291833	0.196333	0.131	0.0818333	0.0593333		0.206833	0.209667	0.1335	0.115333	0.0818333	0.0765
CCRC-M91		0.140667	0.231833	0.119667	0.0633333	0.0381667	0.0266667		0.123167	0.126833	0.0763333	0.0663333	0.0433333	0.037
CCRC-M78		0.255333	0.352667	0.332667	0.480833	0.203167	0.332		0.150667	0.223	0.281667	0.425833	0.189	0.295
MAC265	Unidentified	0.0155833	0.0181667	0.00866667	0.01225	0.0103333	0.00458333		0.0130833	0.0178333	0.00875	0.0101667	0.00216667	0.00508333
CCRC-M97		0.137167	0.219667	0.373333	0.430167	0.341167	0.436167		0.101	0.228167	0.249667	0.301667	0.339833	0.367167

## Sheet: Averaged GP data Needle
mAbs	Glycan Specificity	Needle High Water AO	Needle High Water SC	Needle High Water 1M	Needle High Water 4M	Needle High Water CH	Needle High Water PC		Needle Low Water AO	Needle Low Water SC	Needle Low Water 1M	Needle Low Water 4M	Needle Low Water CH	Needle Low Water PC
CCRC-M95	Non-Fucosylated Xyloglucan-1	0.0753333	0.333833	0.692667	1.00167	0.246333	0.966		0.0885	0.310333	0.588833	0.9065	0.32	0.978
CCRC-M101		0.0805	0.34	0.681833	1.03717	0.289	1.00617		0.0853333	0.327	0.593333	0.927667	0.392333	0.978
CCRC-M104	Non-Fucosylated Xyloglucan-2	0.0933333	0.336167	0.702833	1.00717	0.3015	1.06333		0.0888333	0.353167	0.592667	0.914833	0.4255	0.989833
CCRC-M89		0.0626667	0.370167	0.719833	0.994	0.327333	1.06183		0.063	0.384167	0.637167	0.995167	0.453833	0.9915
CCRC-M93		0.0293333	0.219167	0.442833	0.9365	0.155167	1.031		0.00733333	0.232	0.352667	0.917833	0.343333	0.9945
CCRC-M87		0.0781667	0.322667	0.65	0.9755	0.252167	1.0565		0.0688333	0.308167	0.569167	0.916833	0.383167	0.9615
CCRC-M88		0.0728333	0.3145	0.596667	0.965333	0.232833	1.03417		0.0736667	0.2895	0.514333	0.916833	0.366167	0.9495
CCRC-M100	Non-Fucosylated Xyloglucan-3	0.00133333	0.0198333	0.0823333	0.692	0.00616667	0.730333		0.00458333	0.0185	0.0651667	0.536	0.0643333	0.670667
CCRC-M103		0.000166667	0.00483333	0.0363333	0.636167	0.00616667	0.6615		0.00133333	0.0065	0.0265	0.445833	0.04325	0.626167
CCRC-M58	Non-Fucosylated Xyloglucan-4	0.0113333	0.1995	0.5225	1.01517	0.174167	1.05517		0.015	0.201833	0.436333	0.907833	0.373833	0.973833
CCRC-M86		0.00175	0.00416667	0.0221667	0.635333	0.0025	0.712667		0.00108333	0.00641667	0.015	0.473	0.0281667	0.641333
CCRC-M55		0.00175	0.0353333	0.145167	0.840333	0.0201667	0.845333		0.00366667	0.0461667	0.121667	0.645833	0.098	0.8035
CCRC-M52		0.001	0.0626667	0.110833	0.8555	0.0228333	0.896667		0.00733333	0.0666667	0.120333	0.662333	0.1315	0.865667
CCRC-M99		0.00516667	0.120167	0.416667	1.03683	0.0708333	0.990333		0.00566667	0.148833	0.376333	0.8995	0.257	0.984667
CCRC-M54	Non-Fucosylated Xyloglucan-5	0.00366667	0.055	0.152333	0.829833	0.0233333	0.880667		0.006	0.0601667	0.1245	0.658333	0.143167	0.846667
CCRC-M48		0.00266667	0.0436667	0.132833	0.765	0.0175	0.829167		0.00641667	0.0436667	0.109333	0.546833	0.063	0.754333
CCRC-M49		0.000333333	0.00416667	0.00858333	0.299833	0.0045	0.32		0.00566667	0.00816667	0.0108333	0.145	0.0136667	0.190833
CCRC-M96		0.0015	0.0213333	0.0825	0.6505	0.0185	0.671667		0.00816667	0.032	0.0731667	0.510833	0.0435	0.635167
CCRC-M50		0.00216667	0.0603333	0.206833	0.807333	0.0231667	0.859		0.0085	0.0723333	0.172833	0.595833	0.122	0.836667
CCRC-M51		0.0025	0.053	0.1965	0.8855	0.0285	0.875		0.00341667	0.0656667	0.165	0.662	0.132833	0.823333
CCRC-M53		0.00116667	0.0473333	0.175667	0.806167	0.0225	0.7985		0.00258333	0.055	0.1565	0.595833	0.0951667	0.747333
CCRC-M57	Non-Fucosylated Xyloglucan-5	0.000416667	0.001	0.0035	0.425833	0.00433333	0.491167		0.00116667	0.00333333	0.00433333	0.257333	0.00525	0.4185
CCRC-M102	Fucosylated Xyloglucan	0.00766667	0.1525	0.39	0.901333	0.154333	0.930667		0.0143333	0.179	0.350667	0.803	0.241333	0.890333
CCRC-M39		0.013	0.140333	0.256167	0.744667	0.109667	0.780833		0.017	0.146333	0.254333	0.648	0.177167	0.682
CCRC-M106		0.065	0.3725	0.760167	1.06383	0.392667	1.0735		0.0771667	0.427833	0.676667	1.00767	0.485167	0.924833
CCRC-M84		0.076	0.4785	0.798333	1.088	0.441167	1.13467		0.067	0.453333	0.707333	1.00383	0.5255	1.081
CCRC-M1		0.0705	0.380333	0.736833	1.06883	0.31	1.0675		0.0701667	0.4035	0.650333	0.972667	0.433667	1.036
CCRC-M111	Xylan-1/XG	0.00108333	0.00175	0.00316667	0.00416667	0.00125	0.0148333		0.0055	0.005	0.003	0.0045	0.00291667	0.007
CCRC-M108		0.000833333	0.0435	0.126833	0.8815	0.0163333	0.960833		0.00633333	0.0651667	0.115833	0.752167	0.141	0.885
CCRC-M109		0.00116667	0.0501667	0.1805	0.8925	0.0248333	0.965833		0.00333333	0.067	0.167833	0.759333	0.158167	0.900333
CCRC-M119	Xylan-2	0.00191667	0.0331667	0.0375	0.005	0.00466667	0.00358333		0.00075	0.0238333	0.0471667	0.0186667	0.0116667	0.00358333
CCRC-M115		0.000666667	0.002	0.000833333	0.00533333	0.0125	0.00341667		0.00108333	0.00391667	0.00133333	0.00366667	0.0165	0.0015
CCRC-M110		0.001	0.00466667	0.00466667	0.00175	0.000166667	0.00725		0.00925	0.00883333	0.00508333	0.00375	0.002	0.000333333
CCRC-M105		0.000666667	0.0725	0.036	0.0168333	0.00716667	0.0126667		0.00275	0.0446667	0.04	0.0281667	0.013	0.00583333
CCRC-M117	Xylan-3	0.00166667	0.00383333	0.00366667	0.00391667	0.00366667	0.00366667		0.00358333	0.0108333	0.009	0.00333333	0.00666667	0.0025
CCRC-M113		0.00216667	0.0288333	0.0418333	0.0231667	0.0295	0.00883333		0.0108333	0.0391667	0.0473333	0.0478333	0.0343333	0.00766667
CCRC-M120		0.00208333	0.00166667	0.00183333	0.00575	8.33e-05	0.00958333		0.00375	0.00833333	0.00241667	0.00316667	0.00358333	0.00208333
CCRC-M118		0.00075	0.00216667	0.00175	0.00358333	0.00208333	0.0111667		0.015	0.0116667	0.00241667	0.0025	0.00341667	0.00166667
CCRC-M116		0.0005	0.00125	0.00241667	0.00166667	0.000916667	0.00825		0.00408333	0.00658333	0.00158333	0.0015	0.00216667	0.0005
CCRC-M114		0.0005	0.00416667	0.00175	0.0075	0.00266667	0.0100833		0.0075	0.00975	0.0035	0.006	0.0055	0.0025
CCRC-M154	Xylan-4	0.0298333	0.151667	0.4155	0.5915	0.365833	0.525333		0.016	0.0823333	0.331167	0.5125	0.307167	0.517333
CCRC-M150		0.00241667	0.0313333	0.2455	0.2765	0.106833	0.214667		0.0075	0.0388333	0.164	0.231333	0.1055	0.185333
CCRC-M144	Xylan-5	0.0655	0.393333	0.769833	0.874833	0.605	0.673667		0.0656667	0.2275	0.621833	0.805333	0.539167	0.675167
CCRC-M146		0.145667	0.523167	0.849333	0.920333	0.640833	0.7215		0.119667	0.389667	0.7445	0.865833	0.549667	0.710667
CCRC-M145		0.189833	0.485833	0.852167	0.877833	0.617667	0.714833		0.1605	0.374	0.755833	0.86	0.538333	0.693333
CCRC-M155		0.0578333	0.418667	0.765	0.923167	0.635833	0.738833		0.078	0.2525	0.654667	0.860833	0.5565	0.697
CCRC-M153	Xylan-6	0.00683333	0.129333	0.415333	0.621167	0.388167	0.516		0.0195	0.0815	0.337833	0.520667	0.286167	0.507833
CCRC-M151		0.0055	0.134833	0.458333	0.671	0.424167	0.541		0.0120833	0.0816667	0.363167	0.598833	0.383833	0.492333
CCRC-M148		0.0121667	0.107833	0.4485	0.599833	0.373667	0.516667		0.0176667	0.082	0.339333	0.506667	0.304833	0.450833
CCRC-M140		0.00833333	0.0488333	0.322	0.764833	0.3865	0.625667		0.0435	0.0405	0.232833	0.6005	0.376833	0.627333
CCRC-M139		0.0055	0.0645	0.458667	0.869833	0.543833	0.667833		0.0418333	0.0451667	0.264667	0.7055	0.425667	0.693833
CCRC-M138		0.019	0.163833	0.488667	0.553	0.362667	0.4905		0.02	0.103333	0.363167	0.5105	0.2915	0.496333
CCRC-M160	Xylan-7	0.0495	0.460333	0.724333	0.766667	0.602167	0.65		0.102667	0.357167	0.702	0.772	0.517833	0.633667
CCRC-M137		0.0513333	0.280167	0.729	0.8	0.5595	0.623833		0.0496667	0.2075	0.559	0.700333	0.4945	0.627833
CCRC-M152		0.0556667	0.228	0.547167	0.638167	0.417333	0.622333		0.0568333	0.166167	0.453	0.598	0.318167	0.5585
CCRC-M149		0.0568333	0.273	0.816833	0.812	0.622667	0.667167		0.054	0.208	0.723667	0.781333	0.5615	0.596
CCRC-M75	Galactomannan-1	0.00316667	0.008	0.00725	0.00533333	0.002	0.00766667		0.00616667	0.0108333	0.00983333	0.006	0.0025	0.00308333
CCRC-M70		0	0.00133333	0.000666667	0.00366667	0.00025	0.00391667		0.00566667	0.00833333	0.00416667	0.00166667	0	0.001
CCRC-M74		0.00183333	0.00683333	0.0055	0.00275	0.000583333	0.00758333		0.0025	0.0065	0.00566667	0.00783333	0.00258333	0.00258333
CCRC-M166	Galactomannan-2	0.506667	0.293167	0.061	0.198833	0.0991667	0.509		0.357667	0.287167	0.068	0.209333	0.131167	0.556
CCRC-M168		0.828333	0.520667	0.274833	0.524333	0.237667	0.843167		0.556	0.463667	0.260167	0.534833	0.333167	0.854667
CCRC-M174		0.00308333	0.00516667	0.00383333	0.00341667	0.00233333	0.00716667		0.00366667	0.0115	0.00633333	0.00683333	0.005	0.00766667
CCRC-M175		0.00266667	0.0466667	0.00625	0.0106667	0.0116667	0.207		0.00908333	0.064	0.00683333	0.0196667	0.0139167	0.217333
CCRC-M169	Acetylated Glucomannan	0.9005	0.00183333	0.00216667	0.002	0.008	0.00358333		0.762667	0.0075	0.005	0.005	0.004	0.000833333
CCRC-M170		0.857167	0.0025	0.0025	0.00175	0.0005	0.00816667		0.5895	0.0118333	0.00383333	0.00466667	0.00308333	0.00316667
LAMP	β-Glucan	0.00125	0.00183333	0.000666667	0.00341667	0.007	0.00583333		0.00408333	0.0075	0.0015	0.00116667	0.00483333	0.000666667
BG1		8.33e-05	0.0005	0.00075	0	0.00283333	0.00283333		0.00191667	0.00391667	0.00175	0.000333333	0.00316667	0.00241667
CCRC-M131	HG Backbone-1	0.4	0.615	0.426333	0.437	0.554	0.550167		0.483333	0.507833	0.415167	0.390833	0.493333	0.484167
CCRC-M38		0.353	0.560167	0.489	0.482	0.433167	0.520833		0.436	0.526	0.510333	0.492167	0.413	0.409667
JIM5		0.328	0.785833	0.469833	0.501	0.708167	0.5905		0.391167	0.63	0.295333	0.282	0.5425	0.487
JIM136	HG Backbone-2	0.288167	0.073	0.0035	0.0035	0.00491667	0.003		0.3965	0.0883333	0.00583333	0.00525	0.0175	0.00191667
JIM7		0.520833	0.0348333	0.007	0.0123333	0.0173333	0.00866667		0.549667	0.0126667	0.00816667	0.0126667	0.00433333	0.00133333
CCRC-M69	RG-I Backbone	0.0988333	0.271333	0.0311667	0.0658333	0.397	0.2		0.154667	0.315333	0.0418333	0.0698333	0.350833	0.181667
CCRC-M35		0.177167	0.362167	0.06	0.116833	0.551833	0.355833		0.199167	0.3325	0.076	0.1395	0.4865	0.363167
CCRC-M36		0.164	0.409833	0.0606667	0.1425	0.5995	0.420333		0.218667	0.3715	0.0878333	0.17	0.538667	0.426333
CCRC-M14		0	0.00666667	0	0	0.0198333	0.05		0	0	0	0	0.000833333	0.0118333
CCRC-M129		0.1455	0.433	0.0691667	0.1335	0.592833	0.394833		0.1745	0.385333	0.079	0.135167	0.483	0.364333
CCRC-M72		0.132	0.292667	0.0278333	0.0691667	0.475167	0.257167		0.1865	0.318833	0.0451667	0.0885	0.458	0.257333
JIM3	Linseed Mucilage RG-I	0.1065	0.374833	0.504333	0.3755	0.673333	0.482167		0.0691667	0.243667	0.4095	0.232167	0.5435	0.3845
CCRC-M40		0.051	0.1535	0.108833	0.176333	0.104667	0.210167		0.037	0.118167	0.1075	0.134167	0.092	0.098
CCRC-M161		0.002	0.007	0.00216667	0.0148333	0.00433333	0.0245		0.00125	0.0106667	0.00358333	0.0109167	0.00516667	0.00533333
CCRC-M164		0.00225	0.0105	0.00333333	0.00466667	0.0211667	0.00816667		0.00533333	0.0141667	0.00283333	0.00583333	0.0156667	0.00466667
CCRC-M98	Physcomitrella Pectin	0.00383333	0.0156667	0.0108333	0.0175	0.00666667	0.00816667		0.0116667	0.0285	0.0166667	0.021	0.0085	0.00283333
CCRC-M94		0.00183333	0.0208333	0.0455	0.0128333	0.0365	0.0065		0.00508333	0.0221667	0.0563333	0.0235	0.0316667	0.0106667
CCRC-M5	RG-Ia	0.00583333	0.0323333	0.0181667	0.0328333	0.211333	0.0538333		0.0110833	0.0451667	0.0158333	0.0313333	0.2285	0.0495
CCRC-M2		0.00575	0.0418333	0.0195	0.0485	0.243667	0.072		0.00783333	0.063	0.0208333	0.0371667	0.222833	0.0673333
JIM137	RG-Ib	0.464	0.115667	0.00625	0.00483333	0.0213333	0.00583333		0.5415	0.1415	0.0151667	0.0125	0.0343333	0.00075
JIM101		0.0398333	0.045	0.0325	0.0263333	0.1225	0.022		0.0405	0.0521667	0.0445	0.0345	0.0763333	0.0181667
CCRC-M61		0.00516667	0.00275	0.00283333	0.0103333	0.00733333	0.0103333		0.0146667	0.0136667	0.00825	0.0055	0.00516667	0.00591667
CCRC-M30		0	0	0	0	0	0		0	0	0	0	0	0
CCRC-M23	RG-Ic	0.0113333	0.429667	0.157667	0.194167	0.4405	0.337167		0.008	0.313667	0.098	0.163167	0.437	0.315667
CCRC-M17		0.000833333	0.0183333	0.00766667	0.0045	0.00216667	0.00141667		0.00283333	0.0203333	0.00866667	0.0105	0.00833333	0.00641667
CCRC-M19		0.0005	0.00641667	0.00166667	0.00133333	0.00225	0.00325		0.00566667	0.0201667	0.00325	0.00625	0.00283333	0.00133333
CCRC-M18		0.00075	0.220333	0.140333	0.118833	0.0490833	0.00666667		0.01075	0.225833	0.1005	0.091	0.0915	0.0116667
CCRC-M56		0.0173333	0.386833	0.1855	0.31	0.496167	0.2005		0.0676667	0.3605	0.1615	0.267167	0.45	0.272167
CCRC-M16		0.065	0.651333	0.258333	0.1875	0.481667	0.0503333		0.173	0.6205	0.225	0.212167	0.585	0.0615
CCRC-M60	RG-I/Arabinogalactan	0.0816667	0.230167	0.103667	0.297667	0.344667	0.374833		0.0883333	0.217167	0.1175	0.257167	0.351167	0.363333
CCRC-M41		0.0521667	0.147667	0.0643333	0.113833	0.154833	0.1355		0.130833	0.124667	0.0761667	0.106	0.182	0.128833
CCRC-M80		0.179167	0.504	0.225833	0.352833	0.528833	0.391		0.209	0.4455	0.260667	0.391333	0.541667	0.388
CCRC-M79		0.1895	0.419	0.164667	0.277	0.496167	0.318333		0.187833	0.3685	0.186833	0.312167	0.511	0.317833
CCRC-M44		0.0315	0.0745	0.0145	0.00741667	0.0275	0.006		0.0236667	0.0515	0.0133333	0.0105	0.0331667	0.0065
CCRC-M33		0.0445	0.101333	0.0301667	0.0375	0.041	0.0355		0.0351667	0.0755	0.0288333	0.0361667	0.0616667	0.0393333
CCRC-M32		0.0308333	0.0535	0.0125	0.00991667	0.0151667	0.00808333		0.0226667	0.0465	0.0133333	0.0101667	0.0186667	0.0075
CCRC-M13		0.114167	0.283833	0.119667	0.225	0.4185	0.246167		0.1335	0.233	0.117	0.197167	0.42	0.2355
CCRC-M42		0.0458333	0.0768333	0.0173333	0.0116667	0.0346667	0.01125		0.0328333	0.0573333	0.0161667	0.0181667	0.0393333	0.008
CCRC-M24		0.0664167	0.312833	0.243	0.314	0.256667	0.3375		0.1145	0.234833	0.280333	0.307833	0.252333	0.3105
CCRC-M12		0.0505	0.0676667	0.026	0.0235	0.0321667	0.0103333		0.0351667	0.0448333	0.0228333	0.0155	0.0275	0.0055
CCRC-M7		0.0271667	0.061	0.02	0.03	0.0241667	0.0448333		0.0153333	0.044	0.0198333	0.0303333	0.0295	0.0486667
CCRC-M77		0.0165	0.0431667	0.00533333	0.007	0.0566667	0.0105		0.0118333	0.0446667	0.00566667	0.00883333	0.157167	0.0095
CCRC-M25		0.105667	0.186833	0.0718333	0.174	0.1925	0.239667		0.0811667	0.1325	0.0746667	0.154833	0.231167	0.234
CCRC-M9		0.103833	0.305833	0.164667	0.422167	0.413167	0.4575		0.125333	0.285667	0.195167	0.368667	0.426167	0.442833
CCRC-M128		0.0838333	0.159	0.0465	0.0391667	0.084	0.0261667		0.0605	0.110167	0.0488333	0.0445	0.117833	0.0283333
CCRC-M126		0.0598333	0.153167	0.036	0.0223333	0.0528333	0.0183333		0.0516667	0.112167	0.0428333	0.0306667	0.0763333	0.014
CCRC-M134		0.1875	0.288667	0.0926667	0.083	0.2085	0.0336667		0.161667	0.215167	0.0723333	0.089	0.300667	0.0663333
CCRC-M125		0.082	0.1355	0.0446667	0.052	0.0885	0.0486667		0.0705	0.108333	0.0473333	0.059	0.12	0.0498333
CCRC-M123		0.140333	0.414	0.132167	0.193667	0.419167	0.1985		0.15	0.3435	0.151833	0.254667	0.4735	0.219
CCRC-M122		0.211167	0.430333	0.193333	0.287333	0.455667	0.274833		0.219667	0.371167	0.2275	0.3485	0.477	0.281167
CCRC-M121		0.162667	0.468333	0.194	0.2855	0.476	0.3125		0.182167	0.395667	0.234333	0.385833	0.5275	0.321333
CCRC-M112		0.00783333	0.0173333	0.00416667	0.00633333	0.00516667	0.00725		0.014	0.0195	0.00633333	0.0055	0.0101667	0.00258333
CCRC-M21		0.0653333	0.161333	0.053	0.0355	0.100667	0.0311667		0.0701667	0.142167	0.0491667	0.0573333	0.155167	0.0325
JIM131		0.0391667	0.103667	0.0246667	0.0568333	0.276667	0.0383333		0.0351667	0.0823333	0.0268333	0.0606667	0.379	0.058
CCRC-M22		0.156333	0.6445	0.378833	0.733167	0.729667	0.713667		0.252	0.5605	0.430333	0.7195	0.644	0.646667
JIM132		0.007	0.0453333	0.0166667	0.0686667	0.201	0.110333		0.00733333	0.0366667	0.0176667	0.0648333	0.239167	0.115
JIM1		0.0415	0.304833	0.163333	0.125333	0.284833	0.0283333		0.06	0.251333	0.166333	0.172	0.289167	0.0475
CCRC-M15		0.0565	0.2135	0.0828333	0.295333	0.343333	0.353833		0.0688333	0.183667	0.098	0.236	0.335333	0.321833
CCRC-M8		0.06225	0.178333	0.113667	0.348667	0.188167	0.417333		0.0533333	0.1735	0.176167	0.2705	0.179333	0.319167
JIM16		0.044	0.109667	0.0485	0.0443333	0.135167	0.129667		0.0241667	0.079	0.0555	0.0481667	0.1105	0.118667
JIM93	Arabinogalactan-1	0.00391667	0.0538333	0.04	0.0275	0.00875	0.00808333		0.00333333	0.0516667	0.0365	0.0288333	0.00641667	0.00825
JIM94		0.004	0.0546667	0.038	0.00583333	0.00583333	0.007		0.0116667	0.054	0.0408333	0.0145	0.00475	0.00183333
JIM11		0.0115833	0.0731667	0.137167	0.0281667	0.0141667	0.00575		0.00591667	0.0636667	0.101	0.0378333	0.0166667	0.00266667
MAC204		0.0100833	0.0826667	0.0753333	0.01725	0.0108333	0.0133333		0.0111667	0.0753333	0.0813333	0.0253333	0.00933333	0.00641667
JIM20		0.0196667	0.196333	0.174833	0.0283333	0.0206667	0.00891667		0.00633333	0.168	0.137333	0.031	0.0191667	0.00483333
JIM14	Arabinogalactan-2	0.0528333	0.164833	0.118	0.641667	0.308	0.711333		0.042	0.0998333	0.111833	0.518833	0.352167	0.637333
JIM19		0.0406667	0.5435	0.424	0.082	0.228667	0.0708333		0.0110833	0.461667	0.394833	0.0893333	0.158	0.0588333
JIM12		0.00608333	0.169333	0.087	0.019	0.034	0.0116667		0.0035	0.1795	0.0795	0.0243333	0.0178333	0.01075
CCRC-M133		0.00916667	0.27	0.131833	0.218667	0.6135	0.445		0.00883333	0.212667	0.12	0.166	0.5665	0.3995
CCRC-M107		0.0105	0.3065	0.162167	0.2805	0.645667	0.479667		0.00983333	0.282	0.1465	0.225333	0.598667	0.462667
JIM4	Arabinogalactan-3	0.135	0.203333	0.104	0.0855	0.0406667	0.0258333		0.171333	0.190167	0.116167	0.110167	0.0873333	0.0456667
CCRC-M31		0.001	0.0128333	0.00441667	0.099	0.0891667	0.0616667		0.00283333	0.014	0.00333333	0.0625	0.127167	0.0701667
JIM17		0.2395	0.168167	0.228833	0.191	0.323167	0.124		0.163833	0.132	0.164333	0.183833	0.264833	0.0998333
CCRC-M26		0.000333333	0.011	0.0203333	0.127167	0.00333333	0.1225		0.0015	0.0113333	0.0155	0.0903333	0.0133333	0.114
JIM15		0.349667	0.421833	0.351167	0.349833	0.411667	0.277167		0.388833	0.372333	0.3735	0.384667	0.464333	0.306667
JIM8		0.323	0.506333	0.423	0.436	0.4685	0.331667		0.357	0.4085	0.387333	0.388833	0.498667	0.351833
CCRC-M85		0.160833	0.184667	0.0876667	0.0835	0.130333	0.052		0.175667	0.187333	0.107	0.115167	0.188333	0.0955
CCRC-M81		0.135167	0.142167	0.0596667	0.054	0.08	0.032		0.151667	0.142833	0.0691667	0.0746667	0.124	0.0596667
MAC266		0.0108333	0.125	0.0941667	0.0065	0.013	0.00475		0.0125	0.139	0.131667	0.024	0.0111667	0.000166667
PN16.4B4		0.0681667	0.0805	0.0283333	0.0401667	0.0791667	0.0335		0.101333	0.0886667	0.0468333	0.0538333	0.122333	0.0525
MAC207	Arabinogalactan-4	0.062	0.0831667	0.108667	0.5675	0.0588333	0.6875		0.043	0.0665	0.111333	0.467667	0.0985	0.651833
JIM133		0.156833	0.336333	0.206	0.1055	0.183167	0.120833		0.1805	0.3185	0.2455	0.178833	0.168167	0.166
JIM13		0.412	0.5945	0.614667	0.6285	0.595833	0.604833		0.406	0.479333	0.495333	0.6495	0.615333	0.583167
CCRC-M92		0.120833	0.163167	0.0711667	0.105	0.0818333	0.1965		0.158833	0.172667	0.0948333	0.131	0.11	0.176667
CCRC-M91		0.0608333	0.0771667	0.0343333	0.043	0.0286667	0.0855		0.103833	0.103	0.0455	0.0585	0.0485	0.0908333
CCRC-M78		0.149667	0.278167	0.1495	0.482667	0.306833	0.576667		0.183167	0.2365	0.1595	0.432833	0.354	0.562667
MAC265	Unidentified	0.00391667	0.0168333	0.0176667	0.00858333	0.0005	0.00566667		0.00475	0.0225	0.0183333	0.0176667	0.00583333	0.000416667
CCRC-M97		0.1215	0.384667	0.0945	0.2095	0.482	0.3295		0.143167	0.305167	0.0826667	0.1745	0.422833	0.3185
