# Supplementary material for: Cell Wall Ultrastructure of Stem Wood, Roots, and Needles of a Conifer Varies in Response to Moisture Availability
Source: Front Plant Sci. 2016 Jun 24;7:882. doi: 10.3389/fpls.2016.00882 (PMC4919352; doi:10.3389/fpls.2016.00882)
Supplement: Supplementary file 2 [file Table4.XLS]

## Sheet: stem high and low water
Antibodies	Specificity	Diff of Extraction*Treatment = (AO stemlw)-(AO stemhw)	t-Statistic for Diff of Extraction*Treatment = (AO stemlw)-(AO stemhw)	p-Value for Diff of Extraction*Treatment = (AO stemlw)-(AO stemhw)	Diff of Extraction*Treatment = (SC stemlw)-(SC stemhw)	t-Statistic for Diff of Extraction*Treatment = (SC stemlw)-(SC stemhw)	p-Value for Diff of Extraction*Treatment = (SC stemlw)-(SC stemhw)	Diff of Extraction*Treatment = (1M stemlw)-(1M stemhw)	t-Statistic for Diff of Extraction*Treatment = (1M stemlw)-(1M stemhw)	p-Value for Diff of Extraction*Treatment = (1M stemlw)-(1M stemhw)	Diff of Extraction*Treatment = (4M stemlw)-(4M stemhw)	t-Statistic for Diff of Extraction*Treatment = (4M stemlw)-(4M stemhw)	p-Value for Diff of Extraction*Treatment = (4M stemlw)-(4M stemhw)	Diff of Extraction*Treatment = (CH stemlw)-(CH stemhw)	t-Statistic for Diff of Extraction*Treatment = (CH stemlw)-(CH stemhw)	p-Value for Diff of Extraction*Treatment = (CH stemlw)-(CH stemhw)	Diff of Extraction*Treatment = (PC stemlw)-(PC stemhw)	t-Statistic for Diff of Extraction*Treatment = (PC stemlw)-(PC stemhw)	p-Value for Diff of Extraction*Treatment = (PC stemlw)-(PC stemhw)
CCRC-M131	Pectic Backbone mAbs	0.293333	7.15862	2.1279e-07	0.04375	1.06769	0.296282	0.210167	5.12899	2.99896e-05	0.0741667	1.80999	0.082838	0.1025	2.50145	0.0195909	0.143	3.48983	0.00188931
CCRC-M38		0.3495	7.56958	8.28082e-08	0.0301667	0.653359	0.519736	0.133	2.88055	0.00822736	0.0736667	1.59549	0.123687	0.00216667	0.0469263	0.96296	0.0813333	1.76154	0.0908829
JIM5		0.450333	9.57252	1.14577e-09	0.00925	0.196623	0.845778	0.433333	9.21116	2.38563e-09	0.219333	4.66226	9.8015e-05	0.150667	3.20265	0.00381613	0.213167	4.53118	0.000136813
JIM136		0.54	40.2103	1.55563e-23	0.0158333	1.17901	0.249952	-0.00175	-0.130311	0.897406	-0.00158333	-0.117901	0.907128	-0.0105833	-0.788073	0.438369	-0.00341667	-0.254417	0.80134
JIM7		0.49075	41.2343	8.57836e-24	0.00283333	0.238065	0.813851	0.000416667	0.0350096	0.972362	-0.00233333	-0.196054	0.846219	-0.001	-0.084023	0.933735	0.00075	0.0630172	0.950275
CCRC-M69		0.375667	11.3061	4.24543e-11	-0.0515833	-1.55245	0.133642	0.0946667	2.84909	0.00885616	0.0321667	0.968089	0.342655	0.0825	2.48292	0.0204146	0.0341667	1.02828	0.31407
CCRC-M35		0.34975	7.12918	2.2786e-07	-0.0271667	-0.553756	0.584869	0.0953333	1.94324	0.063805	0.0686667	1.39968	0.174404	0.0876667	1.78697	0.0865812	0.0271667	0.553756	0.584869
CCRC-M36		0.29	5.01064	4.0463e-05	-0.0433333	-0.748716	0.461304	0.124333	2.14824	0.0419981	0.077	1.33041	0.195887	0.1295	2.23751	0.034801	0.0608333	1.05108	0.30369
CCRC-M129		0.38625	12.5632	4.80802e-12	-0.023	-0.748101	0.461668	0.127167	4.13624	0.000373235	0.0591667	1.92446	0.0662315	0.154667	5.03071	3.84573e-05	0.059	1.91904	0.0669468
CCRC-M72		0.414417	13.0652	2.10741e-12	-0.0196667	-0.620023	0.541085	0.117	3.68861	0.00115264	0.0463333	1.46073	0.157058	0.107667	3.39437	0.00239047	0.0326667	1.02987	0.313339
JIM3	Pectic Arabinogalactan mAbs	0.437417	8.33756	1.50687e-08	0.0896667	1.70913	0.100329	0.24	4.57462	0.000122497	0.165167	3.14823	0.00435232	0.234833	4.47614	0.000157379	0.3325	6.33775	1.49388e-06
JIM137		0.433	19.0571	5.34309e-16	-0.0196667	-0.865564	0.395299	-0.00358333	-0.157709	0.876006	-0.00125	-0.0550147	0.956582	-0.02775	-1.22133	0.233825	-0.00658333	-0.289744	0.774501
JIM101		0.014	0.403004	0.690513	0.000666667	0.0191907	0.984848	-0.00783333	-0.22549	0.823507	-0.00683333	-0.196704	0.845715	0.219	6.30413	1.62076e-06	-0.00716667	-0.2063	0.838297
CCRC-M18		-0.00741667	-0.248014	0.806233	0.112	3.7453	0.00100025	0.0876667	2.93159	0.0072968	0.0493333	1.64971	0.11203	-0.00983333	-0.328828	0.745138	-0.00141667	-0.0473736	0.962608
CCRC-M56		0.0025	0.0606982	0.952102	0.0245	0.594842	0.557516	0.0708333	1.71978	0.0983444	0.205333	4.98534	4.31419e-05	0.375833	9.12496	2.84878e-09	0.195333	4.74255	7.99139e-05
CCRC-M16		0.00233333	0.0439305	0.965323	-0.0463333	-0.872334	0.39167	0.193	3.63368	0.00132198	0.0866667	1.6317	0.115796	-0.103333	-1.94549	0.0635195	-0.0115	-0.216515	0.830417
CCRC-M60		0.213	5.84841	4.95207e-06	-0.1305	-3.58318	0.00149899	0.0271667	0.745924	0.462957	0.0591667	1.62456	0.117319	0.136167	3.73877	0.00101673	0.129167	3.54657	0.00164163
CCRC-M80		0.281333	4.12412	0.000384872	-0.0815	-1.19473	0.243868	-0.0315	-0.461765	0.648408	0.0255	0.37381	0.711828	0.195833	2.87076	0.00841836	0.0868333	1.27291	0.215244
CCRC-M79		0.264667	4.39358	0.000194155	-0.0938333	-1.55767	0.132401	-0.0116667	-0.193672	0.848063	-0.00733333	-0.121736	0.904121	0.175667	2.91614	0.00756729	0.041	0.680618	0.502628
CCRC-M13		0.196833	3.71062	0.00109094	-0.121333	-2.28733	0.0312897	0.0095	0.17909	0.85937	0.0405	0.76349	0.452612	0.106167	2.00141	0.0567777	0.0586667	1.10596	0.279707
CCRC-M24		0.115833	2.2235	0.0358508	-0.0358333	-0.687846	0.498144	-0.0143333	-0.275138	0.785565	-0.0405	-0.777426	0.444504	0.0271667	0.521483	0.60681	0.0686667	1.3181	0.199911
CCRC-M9		0.195833	3.70661	0.00110195	-0.106333	-2.01261	0.0555065	0.1035	1.95898	0.0618319	0.0866667	1.64037	0.113971	0.137167	2.5962	0.0158398	0.146167	2.76655	0.0107297
CCRC-M126		0.1125	3.77999	0.000916958	-0.0161667	-0.543198	0.592003	-0.00333333	-0.112	0.911755	-0.0108333	-0.363999	0.719046	-0.00183333	-0.0615998	0.951392	-0.00183333	-0.0615998	0.951392
CCRC-M134		0.131333	4.33015	0.000228133	-0.00766667	-0.252775	0.802594	-0.00283333	-0.0934169	0.926348	-0.0243333	-0.802287	0.43026	0.0758333	2.50028	0.0196421	0.00283333	0.0934169	0.926348
CCRC-M123		0.185667	2.55293	0.0174611	-0.0466667	-0.64167	0.527169	0.00883333	0.121459	0.904339	-0.0221667	-0.304793	0.763151	0.1325	1.82188	0.0809595	0.0448333	0.616461	0.543394
CCRC-M122		0.148	2.29401	0.0308443	-0.034	-0.527002	0.60303	-0.0055	-0.0852503	0.93277	-0.048	-0.744002	0.464098	0.134	2.07701	0.0486732	0.0263333	0.408168	0.686769
CCRC-M121		0.315167	5.43901	1.37353e-05	-0.0306667	-0.529232	0.601506	0.0268333	0.463078	0.64748	0.0481667	0.83124	0.414032	0.17	2.93379	0.00725902	0.0501667	0.865755	0.395197
JIM131		0.0685	1.37603	0.181519	-0.114333	-2.29672	0.0306648	-0.0265	-0.532331	0.599391	-0.0305	-0.612683	0.545848	0.190833	3.83345	0.000801758	-2.77556e-17	-5.57553e-16	1
CCRC-M22		0.44	8.10254	2.51714e-08	0.0823333	1.51616	0.142541	0.0901667	1.66041	0.109843	-0.0301667	-0.555515	0.583684	0.1465	2.69778	0.0125705	0.0951667	1.75248	0.0924592
JIM132		0.046	0.807229	0.427463	-0.120833	-2.12044	0.0444988	-0.0461667	-0.810153	0.425813	-0.0176667	-0.310023	0.75922	0.147833	2.59425	0.0159099	0.0308333	0.541077	0.593442
CCRC-M15		0.122167	2.52558	0.0185641	-0.0933333	-1.9295	0.0655725	0.0545	1.12669	0.271013	0.0388333	0.802811	0.429963	0.131667	2.72198	0.0118913	0.0955	1.97429	0.059964
CCRC-M8		0.106667	2.28508	0.0314412	0.0385	0.824769	0.417625	0.105667	2.26365	0.032916	0.0191667	0.4106	0.685009	0.00416667	0.0892608	0.929615	0.0523333	1.12112	0.273332
JIM16		0.281833	8.06657	2.72458e-08	0.121	3.46323	0.00201757	0.180833	5.17577	2.66459e-05	0.0661667	1.89381	0.0703661	0.044	1.25936	0.220012	0.0221667	0.634449	0.531789
JIM93		-0.0291667	-1.03994	0.30873	-0.0055	-0.196104	0.84618	-0.107667	-3.83888	0.000790903	-0.0156667	-0.558598	0.581611	-0.00733333	-0.261471	0.79596	-0.00275	-0.0980518	0.922705
JIM94		-0.019	-0.559443	0.581043	-0.00533333	-0.157037	0.87653	-0.150167	-4.42157	0.000180816	-0.0298333	-0.878424	0.388423	-0.0108333	-0.318981	0.752501	-0.00233333	-0.0687036	0.945795
MAC204		-0.0296667	-0.931583	0.360829	-0.00783333	-0.24598	0.807789	-0.254667	-7.99696	3.17728e-08	-0.0271667	-0.853079	0.402049	-0.0131667	-0.413456	0.682944	-0.00791667	-0.248597	0.805788
JIM14		0.1045	1.40732	0.172153	-0.164833	-2.21984	0.0361302	0.324167	4.36561	0.00020847	0.048	0.646424	0.524139	0.154667	2.08292	0.0480849	0.313	4.21522	0.000305473
JIM19		0.1225	2.3542	0.0270838	-0.0255	-0.490059	0.628542	-0.0356667	-0.685442	0.499633	0.0025	0.048045	0.962078	-0.107833	-2.07234	0.0491419	0.0226667	0.435608	0.667014
CCRC-M133		0.239167	4.65285	0.000100391	0.069	1.34235	0.192042	-0.0393333	-0.765207	0.451608	0.0143333	0.278846	0.782751	0.1795	3.49207	0.00187887	-0.0598333	-1.16402	0.255857
CCRC-M107		0.254167	6.66387	6.82056e-07	-0.0158333	-0.415126	0.681737	-0.0568333	-1.49008	0.149228	-0.0015	-0.0393278	0.968954	0.0876667	2.29849	0.0305487	-0.260167	-6.82118	4.69395e-07
CCRC-M31		0.0208333	0.784327	0.440521	-0.0261667	-0.985115	0.334395	0.0101667	0.382752	0.705273	0.0691667	2.60397	0.0155642	0.221333	8.3327	1.52285e-08	0.0361667	1.36159	0.185973
JIM15		0.310167	5.28632	2.01618e-05	-0.075	-1.27826	0.213382	-0.0116667	-0.198841	0.844062	-0.00633333	-0.107942	0.914939	0.00216667	0.0369276	0.970848	0.0641667	1.09362	0.284975
JIM8		0.3335	6.366	1.39512e-06	-0.1035	-1.97566	0.0598002	0.005	0.0954423	0.924756	0.0516667	0.986237	0.333856	0.0221667	0.423128	0.67597	0.0975	1.86113	0.0750202
CCRC-M85		0.149167	3.67351	0.00119696	0.00633333	0.15597	0.877361	0.0146667	0.361194	0.721115	-0.0546667	-1.34627	0.190795	-0.014	-0.344776	0.733266	0.00383333	0.094403	0.925573
CCRC-M81		0.101833	3.35874	0.00260885	-0.0123333	-0.406787	0.68777	0.009	0.296844	0.769139	-0.0446667	-1.47323	0.153685	-0.0075	-0.24737	0.806726	-2.77556e-17	-9.15454e-16	1
MAC266		0.122167	2.30665	0.0300169	0.120833	2.28148	0.0316847	0.078	1.47273	0.153818	-0.00533333	-0.1007	0.920625	0.007	0.132168	0.895953	-0.00558333	-0.10542	0.916919
JIM133		0.178833	3.52681	0.00172407	0.032	0.631078	0.533954	0.0716667	1.41335	0.170392	0.0135	0.266236	0.792331	-0.0336667	-0.663947	0.513053	0.0225	0.443727	0.661215
JIM13		0.2825	4.74961	7.84915e-05	-0.145333	-2.44346	0.0222775	0.162833	2.73768	0.011469	0.164	2.7573	0.0109616	0.041	0.689324	0.49723	0.234167	3.937	0.000617752
CCRC-M92		0.1275	3.81872	0.000831996	0.0395	1.18305	0.248375	0.0421667	1.26292	0.218749	0.0333333	0.998358	0.328066	-0.0145	-0.434286	0.66796	0.0508333	1.5225	0.140953
CCRC-M78		0.136667	2.26581	0.032765	-0.0606667	-1.0058	0.324547	0.0855	1.41751	0.169187	0.0763333	1.26554	0.217828	0.0843333	1.39817	0.174851	0.215	3.5645	0.0015702
		Keys for Abbreviations
		AO	Ammonium Oxalate
		SC	Sodium Carbonate
		1M	1M KOH
		4M	4M KOH
		CH	Chlorite
		PC	4M KOHPC
		lw	low water
		hw	high water
