# Supplementary material for: Cell Wall Ultrastructure of Stem Wood, Roots, and Needles of a Conifer Varies in Response to Moisture Availability
Source: Front Plant Sci. 2016 Jun 24;7:882. doi: 10.3389/fpls.2016.00882 (PMC4919352; doi:10.3389/fpls.2016.00882)
Supplement: Supplementary file 3 [file Table5.xls]

## Sheet: stem wood_root
Antibodies		Diff of Extraction*Strain = (AO stem_hw)-(AO root_hw)	t-Statistic for Diff of Extraction*Strain = (AO stem_hw)-(AO root_hw)	p-Value for Diff of Extraction*Strain = (AO stem_hw)-(AO root_hw)	Diff of Extraction*Strain = (SC stem_hw)-(SC root_hw)	t-Statistic for Diff of Extraction*Strain = (SC stem_hw)-(SC root_hw)	p-Value for Diff of Extraction*Strain = (SC stem_hw)-(SC root_hw)	Diff of Extraction*Strain = (1M stem_hw)-(1M root_hw)	t-Statistic for Diff of Extraction*Strain = (1M stem_hw)-(1M root_hw)	p-Value for Diff of Extraction*Strain = (1M stem_hw)-(1M root_hw)	Diff of Extraction*Strain = (4M stem_hw)-(4M root_hw)	t-Statistic for Diff of Extraction*Strain = (4M stem_hw)-(4M root_hw)	p-Value for Diff of Extraction*Strain = (4M stem_hw)-(4M root_hw)	Diff of Extraction*Strain = (CH stem_hw)-(CH root_hw)	t-Statistic for Diff of Extraction*Strain = (CH stem_hw)-(CH root_hw)	p-Value for Diff of Extraction*Strain = (CH stem_hw)-(CH root_hw)	Diff of Extraction*Strain = (PC stem_hw)-(PC root_hw)	t-Statistic for Diff of Extraction*Strain = (PC stem_hw)-(PC root_hw)	p-Value for Diff of Extraction*Strain = (PC stem_hw)-(PC root_hw)
CCRC-M95	Xyloglucan mAbs	-0.0246667	-0.658197	0.516676	-0.3325	-8.87232	4.81846e-09	0.0816667	2.17917	0.0393654	-0.0025	-0.0667092	0.947366	0.0261667	0.698223	0.491748	-0.132	-3.52224	0.00174366
CCRC-M101		-0.0651667	-2.00926	0.0558837	-0.273	-8.41732	1.26817e-08	0.0518333	1.59816	0.123091	-0.0165	-0.508739	0.61558	0.03	0.92498	0.364184	-0.147333	-4.54268	0.000132867
CCRC-M104		-0.0523333	-1.71991	0.0983198	-0.32975	-10.8371	9.99767e-11	0.0633333	2.08143	0.0482331	0.0556667	1.82946	0.0797817	-0.0551667	-1.81303	0.0823543	-0.0936667	-3.07832	0.00514825
CCRC-M89		-0.101333	-2.03575	0.0529591	-0.374167	-7.51686	9.33502e-08	0.1295	2.6016	0.0156476	0.0991667	1.99222	0.0578407	-0.0315	-0.632822	0.532833	-0.0225	-0.452016	0.655316
CCRC-M93		-0.031	-0.743096	0.464636	-0.326333	-7.82248	4.68405e-08	0.157167	3.76742	0.00094632	0.0311667	0.747091	0.462266	-0.105667	-2.53292	0.018262	-0.132	-3.16415	0.00418835
CCRC-M87		-0.0438333	-0.948056	0.35255	-0.27775	-6.00736	3.3462e-06	0.105833	2.28903	0.0311754	0.0873333	1.8889	0.071048	-0.0901667	-1.95018	0.062928	-0.143833	-3.11092	0.00476103
CCRC-M88		-0.0353333	-0.728188	0.473544	-0.304917	-6.28405	1.70174e-06	0.1085	2.23609	0.0349064	0.0786667	1.62125	0.11803	-0.0811667	-1.67277	0.10736	-0.124167	-2.55896	0.0172261
CCRC-M100		0.00508333	0.140222	0.889655	-0.036	-0.993047	0.330594	-0.005	-0.137923	0.891452	-0.0281667	-0.776968	0.444769	-0.0379167	-1.04592	0.306019	-0.4275	-11.7924	1.79208e-11
CCRC-M103		-0.00108333	-0.038695	0.969454	-0.0101667	-0.363138	0.719681	0.0015	0.0535777	0.957715	0.0678333	2.4229	0.0233089	-0.0148333	-0.529824	0.601102	-0.370667	-13.2396	1.591e-12
CCRC-M58		-0.0355	-0.852744	0.402232	-0.312667	-7.51055	9.47003e-08	0.0545	1.30914	0.202883	0.04	0.960838	0.346215	-0.146833	-3.52708	0.00172292	-0.167167	-4.0155	0.000506662
CCRC-M86		-0.005	-0.143482	0.887108	-0.009	-0.258267	0.798403	-0.00766667	-0.220005	0.827728	0.0326667	0.937413	0.357885	-0.016	-0.459141	0.650264	-0.5015	-14.3912	2.6668e-13
CCRC-M55		-0.00408333	-0.112441	0.911409	-0.0576667	-1.58794	0.125389	0.137667	3.79086	0.000892285	0.0311667	0.858221	0.399261	-0.024	-0.660876	0.514986	-0.367667	-10.1243	3.86003e-10
CCRC-M52		-0.00766667	-0.155912	0.877406	-0.0743333	-1.51167	0.143674	0.0921667	1.87434	0.0731074	-0.0151667	-0.308435	0.760412	-0.0416667	-0.84735	0.405171	-0.398833	-8.11083	2.4717e-08
CCRC-M99		-0.036	-1.0907	0.286233	-0.231	-6.99868	3.0905e-07	0.0653333	1.97942	0.0593494	-0.00183333	-0.055545	0.956164	-0.121167	-3.67102	0.00120441	-0.198	-5.99887	3.41683e-06
CCRC-M54		-0.0035	-0.0782735	0.938259	-0.0781667	-1.74811	0.0932284	0.151167	3.38067	0.00247223	-0.00283333	-0.0633643	0.950001	-0.0456667	-1.02128	0.317305	-0.338	-7.55899	8.48231e-08
CCRC-M48		-0.00075	-0.0136924	0.989189	-0.0638333	-1.16537	0.25532	0.0396667	0.724174	0.47596	-0.0511667	-0.934124	0.359544	-0.035	-0.638977	0.52889	-0.505667	-9.2317	2.28721e-09
CCRC-M49		-0.00291667	-0.0427713	0.966238	-0.00641667	-0.0940969	0.925813	0.0376667	0.552361	0.585809	-0.146667	-2.15079	0.0417755	-0.002	-0.0293289	0.976845	-0.255	-3.73943	0.00101505
CCRC-M96		-0.0111667	-0.270644	0.788979	-0.0423333	-1.02602	0.315112	-0.0291667	-0.706905	0.486433	-0.0331667	-0.803852	0.429373	-0.0225	-0.545327	0.590562	-0.453667	-10.9954	7.46673e-11
CCRC-M50		-0.0035	-0.0681056	0.946266	-0.0905	-1.76102	0.0909735	0.135333	2.63342	0.0145591	-0.0141667	-0.275666	0.785164	-0.0371667	-0.723217	0.476536	-0.373167	-7.26136	1.6772e-07
CCRC-M51		-0.0095	-0.178603	0.859748	-0.0705	-1.32542	0.19751	0.0935	1.75783	0.0915258	-0.0521667	-0.98075	0.3365	-0.069	-1.29722	0.206887	-0.363	-6.82452	4.65703e-07
CCRC-M53		0.0005	0.013577	0.98928	-0.06125	-1.66318	0.109282	0.0635	1.72428	0.0975169	-0.034	-0.923235	0.365074	-0.0386667	-1.04995	0.304198	-0.351667	-9.54914	1.20083e-09
CCRC-M57		-0.000583333	-0.0124949	0.990134	-0.000333333	-0.00713995	0.994362	0.001	0.0214198	0.983088	-0.0861667	-1.84568	0.0773119	-0.00133333	-0.0285598	0.977452	-0.5165	-11.0633	6.59324e-11
CCRC-M102		-0.0308333	-0.968923	0.342248	-0.242333	-7.61521	7.46709e-08	0.00816667	0.256634	0.799649	-0.0105	-0.329958	0.744295	-0.0745	-2.34113	0.0278631	-0.268167	-8.42701	1.24195e-08
CCRC-M39		-0.0279167	-0.616734	0.543217	-0.097	-2.14292	0.0424665	0.159167	3.5163	0.00176951	0.055	1.21506	0.236163	-0.0568333	-1.25556	0.221363	-0.230167	-5.08483	3.35327e-05
CCRC-M106		-0.0528333	-1.4559	0.158379	-0.395333	-10.894	8.99958e-11	0.0563333	1.55234	0.133668	0.023	0.633797	0.532208	-0.0418333	-1.15278	0.260355	-0.138167	-3.80738	0.000856044
CCRC-M84		-0.0865	-1.45121	0.159668	-0.3065	-5.14214	2.90086e-05	0.160333	2.68991	0.0127992	0.0946667	1.58822	0.125325	-0.0978333	-1.64135	0.113767	-0.0823333	-1.3813	0.179912
CCRC-M1		-0.107917	-2.43438	0.0227278	-0.375083	-8.46111	1.15402e-08	-0.00683333	-0.154146	0.878784	0.025	0.563949	0.578021	-0.162667	-3.66943	0.00120922	-0.216333	-4.88004	5.63534e-05
CCRC-M154	Xylan mAbs	0.017	0.316125	0.754641	0.178833	3.32551	0.00282994	0.6365	11.8361	1.66066e-11	0.197833	3.67883	0.00118116	0.285	5.29974	1.94918e-05	0.239	4.44435	0.000170637
CCRC-M150		-0.00166667	-0.071761	0.943387	0.002	0.0861132	0.932091	0.0958333	4.12626	0.000382797	0.000166667	0.0071761	0.994334	0.00333333	0.143522	0.887076	-0.118333	-5.09503	3.26786e-05
CCRC-M144		0.012	0.190117	0.850817	0.2345	3.7152	0.00107853	0.515	8.15917	2.22292e-08	-0.111667	-1.76914	0.0895785	0.482	7.63635	7.11838e-08	0.180167	2.85439	0.00874717
CCRC-M146		0.0311667	0.52051	0.607477	0.267333	4.4647	0.000162027	0.346833	5.79242	5.6887e-06	-0.211667	-3.53502	0.00168935	0.379833	6.34354	1.47307e-06	0.2085	3.48213	0.00192559
CCRC-M145		0.0431667	0.691716	0.495753	0.262833	4.21172	0.000308199	0.284333	4.55625	0.00012836	-0.0326667	-0.523461	0.605454	0.309833	4.96487	4.54407e-05	0.1795	2.87636	0.00830858
CCRC-M155		0.029	0.382333	0.705579	0.252	3.32234	0.00285194	0.6295	8.29927	1.63745e-08	-0.0896667	-1.18216	0.248724	0.4765	6.28213	1.70971e-06	0.271333	3.57723	0.00152132
CCRC-M153		-0.00741667	-0.15055	0.881589	0.0431667	0.876232	0.38959	0.569	11.55	2.74568e-11	0.105	2.13138	0.0434994	0.285833	5.80208	5.55406e-06	0.295	5.98815	3.50806e-06
CCRC-M151		-0.00175	-0.0345836	0.972698	0.0489167	0.966694	0.343338	0.609	12.0351	1.17652e-11	0.0393333	0.777308	0.444572	0.349667	6.91013	3.80506e-07	0.2165	4.27849	0.000260139
CCRC-M148		-0.00483333	-0.109299	0.913874	0.048	1.08545	0.288506	0.535667	12.1133	1.02862e-11	0.1945	4.39833	0.000191822	0.291167	6.58431	8.24878e-07	0.256667	5.80414	5.52575e-06
CCRC-M140		-0.000833333	-0.0141158	0.988854	0.01275	0.215972	0.830834	0.681	11.5355	2.81758e-11	0.465667	7.88793	4.04753e-08	0.1935	3.2777	0.00318023	0.183667	3.11113	0.00475867
CCRC-M139		-0.00508333	-0.0834235	0.934207	0.016	0.262579	0.795116	0.813	13.3423	1.35031e-12	0.220167	3.6132	0.00139116	0.249333	4.09186	0.000417655	0.1955	3.20839	0.00376346
CCRC-M138		-0.00325	-0.0965118	0.923915	0.111833	3.321	0.00286134	0.385333	11.4428	3.32249e-11	0.114	3.38534	0.00244406	0.244	7.24581	1.73855e-07	0.184833	5.4888	1.21237e-05
CCRC-M160		-0.0225	-0.305729	0.762447	0.190833	2.59304	0.0159535	0.3705	5.03434	3.81052e-05	-0.153667	-2.08802	0.0475832	0.392833	5.3378	1.77114e-05	0.167167	2.27145	0.0323718
CCRC-M137		-0.00216667	-0.0399699	0.968448	0.170333	3.14225	0.00441544	0.4285	7.90482	3.89811e-08	-0.1745	-3.21912	0.00366686	0.304833	5.62346	8.65901e-06	0.177167	3.26831	0.00325376
CCRC-M152		0.00816667	0.174264	0.86312	0.167167	3.56707	0.0015602	0.484333	10.3349	2.5732e-10	0.08	1.70707	0.100716	0.214167	4.56998	0.000123952	0.163	3.47816	0.00194455
CCRC-M149		0.0281667	0.514612	0.611531	0.358167	6.5438	9.08994e-07	0.324333	5.92565	4.09194e-06	-0.174833	-3.19425	0.00389452	0.483667	8.83671	5.19244e-09	0.213	3.89156	0.000692699
CCRC-M166	Galactomannan mAbs	0.0801667	3.86247	0.000745341	-0.0125	-0.602256	0.552652	0.00416667	0.200752	0.842584	0.017	0.819068	0.420807	0.0005	0.0240902	0.98098	0.135667	6.53648	9.25083e-07
CCRC-M168		0.4055	8.94748	4.11739e-09	-0.111	-2.44925	0.0219947	0.0588333	1.29818	0.206564	0.0791667	1.74684	0.0934531	0.0145	0.319947	0.751777	0.236167	5.21109	2.43728e-05
CCRC-M131	Pecticarabinogalactan mAbs	0.0868333	1.47464	0.153306	0.185333	3.14742	0.00436083	-0.176	-2.98891	0.00637127	-0.193	-3.27762	0.00318085	0.0526667	0.89441	0.379985	-0.131333	-2.23036	0.035333
CCRC-M38		0.0418333	0.679586	0.503269	0.1545	2.50987	0.0192269	-0.172833	-2.80769	0.00975327	-0.192667	-3.12989	0.00454885	0.018	0.292412	0.772485	-0.0888333	-1.44311	0.161917
JIM5		-0.0108333	-0.128997	0.898435	0.195667	2.32989	0.0285492	-0.358333	-4.26683	0.000267956	-0.417167	-4.96738	4.51516e-05	0.152167	1.81191	0.0825317	-0.175	-2.0838	0.047998
JIM7		-0.1515	-8.771	5.96304e-09	-0.0149167	-0.863591	0.396361	-0.0135	-0.781574	0.442107	-0.00983333	-0.569295	0.574446	-0.0438333	-2.5377	0.0180674	-0.00741667	-0.429383	0.671474
CCRC-M69		0.0546667	1.49697	0.147437	0.3905	10.6933	1.30658e-10	0.00216667	0.0593313	0.95318	-0.0335	-0.917352	0.368085	0.204667	5.60452	9.07796e-06	-0.0356667	-0.976684	0.338468
CCRC-M35		0.0975	1.77651	0.0883297	0.343667	6.2618	1.79629e-06	0.0271667	0.494992	0.625107	-0.0466667	-0.850293	0.403566	0.131	2.38689	0.0252225	-0.0585	-1.0659	0.297074
CCRC-M36		0.1165	1.83969	0.0782156	0.305667	4.82689	6.44963e-05	0.0138333	0.218447	0.828928	-0.11	-1.73705	0.0951982	0.1425	2.25027	0.0338692	-0.111	-1.75284	0.0923965
CCRC-M129		0.0586667	1.19726	0.242896	0.439833	8.97607	3.87915e-09	-0.0313333	-0.639447	0.528589	-0.101667	-2.0748	0.0488941	0.163	3.32649	0.0028232	-0.0988333	-2.01698	0.0550171
CCRC-M72		0.0501667	1.46108	0.156963	0.406833	11.8488	1.62419e-11	-0.005	-0.145623	0.885435	-0.0391667	-1.14071	0.265245	0.191	5.56279	1.0075e-05	-0.0398333	-1.16013	0.257408
JIM3	Pecticarabinogalactan mAbs	-0.0601667	-0.795454	0.434147	0.134167	1.7738	0.0887874	-0.322	-4.25711	0.000274654	-0.3585	-4.73967	8.05011e-05	0.148	1.95668	0.0621165	-0.369833	-4.88951	5.50147e-05
CCRC-M40		-0.0970833	-3.89987	0.000678361	-0.0821667	-3.30066	0.00300705	-0.105833	-4.25136	0.000278695	-0.210667	-8.46254	1.15047e-08	-0.125333	-5.03468	3.80724e-05	-0.589167	-23.667	3.80326e-18
CCRC-M164		-0.0221667	-1.81494	0.0820514	-0.0458333	-3.7527	0.000981875	-0.02125	-1.73989	0.0946891	-0.02	-1.63754	0.114564	-0.185667	-15.2018	8.11215e-14	-0.0648333	-5.30836	1.90732e-05
CCRC-M5		-0.0128333	-1.03537	0.310815	-0.0251667	-2.03041	0.0535374	-0.0243333	-1.96318	0.0613152	-0.0675833	-5.45252	1.32778e-05	-0.2435	-19.6452	2.68748e-16	-0.1455	-11.7387	1.96873e-11
CCRC-M2		-0.0115	-0.638702	0.529066	-0.0221667	-1.23112	0.230206	-0.0035	-0.194388	0.847509	-0.0626667	-3.48046	0.00193354	-0.22	-12.2186	8.59269e-12	-0.153	-8.49751	1.0672e-08
JIM137		-0.113	-4.10323	0.000405792	-0.0275	-0.998574	0.327963	-0.00158333	-0.0574937	0.954628	-0.00116667	-0.0423638	0.966559	-0.02275	-0.826093	0.416888	0.00766667	0.27839	0.783097
JIM101		-0.0188333	-0.441766	0.662614	-0.0726667	-1.70451	0.101199	-0.0398333	-0.934354	0.359427	0.00533333	0.125102	0.901485	-0.228167	-5.35201	1.70895e-05	-0.0313333	-0.734973	0.469477
CCRC-M18		0.006	0.160085	0.874154	0.0205	0.546958	0.589458	-0.155	-4.13553	0.000373903	-0.0568333	-1.51636	0.14249	-0.097	-2.58804	0.0161343	-0.009	-0.240128	0.81227
CCRC-M56		0.00166667	0.0437201	0.965489	0.011	0.288553	0.775401	-0.1665	-4.36764	0.000207394	-0.0423333	-1.11049	0.27779	0.0323333	0.84817	0.404723	-0.0606667	-1.59141	0.124604
CCRC-M16		0.1705	2.42335	0.0232859	0.265167	3.76887	0.000942876	-0.243667	-3.46329	0.00201731	-0.0758333	-1.07784	0.291822	-0.037	-0.525889	0.603791	0.0728333	1.0352	0.310896
CCRC-M60		-0.0851667	-1.73429	0.0956943	0.206833	4.21186	0.000308094	0.06	1.22181	0.233644	-0.0888333	-1.80896	0.0830025	0.0453333	0.923147	0.365119	-0.277833	-5.65767	7.95137e-06
CCRC-M41		-0.0543333	-1.53514	0.137829	0.0406667	1.149	0.26188	-0.001	-0.028254	0.977693	-0.0473333	-1.33736	0.193643	0.021	0.593335	0.558508	-0.208167	-5.88155	4.56256e-06
CCRC-M80		-0.045	-0.599966	0.554152	0.115333	1.53769	0.137205	0.0705	0.939947	0.356609	-0.100667	-1.34215	0.192108	0.0643333	0.85773	0.399526	-0.275667	-3.67535	0.00119147
CCRC-M79		-0.0258333	-0.45342	0.65432	0.134667	2.36363	0.0265343	0.0228333	0.400765	0.692139	-0.00466667	-0.0819081	0.935399	0.0273333	0.479748	0.63575	-0.2295	-4.02812	0.00049075
CCRC-M33		-0.0551667	-2.57003	0.0168028	-0.0118333	-0.551274	0.586542	0.00183333	0.0854087	0.932645	-0.0203333	-0.94726	0.352947	-0.105333	-4.90712	5.26095e-05	-0.128167	-5.97085	3.6607e-06
CCRC-M13		-0.0491667	-0.8608	0.397866	0.2885	5.051	3.65309e-05	-0.00166667	-0.0291797	0.976963	-0.131333	-2.29936	0.0304917	-0.00366667	-0.0641953	0.949346	-0.350667	-6.1394	2.42089e-06
CCRC-M24		-0.007	-0.150122	0.881923	0.00616667	0.132251	0.895889	0.0185	0.396752	0.695056	-0.0461667	-0.990093	0.332006	0.0268333	0.575469	0.570331	-0.284667	-6.10498	2.63358e-06
CCRC-M7		-0.0445	-2.39161	0.0249637	-0.01	-0.537442	0.595911	-0.0155	-0.833034	0.413039	-0.0688333	-3.69939	0.00112201	-0.078	-4.19204	0.00032398	-0.1275	-6.85238	4.36024e-07
CCRC-M77		-0.0703333	-2.58861	0.0161137	0.00116667	0.042939	0.966105	-0.00683333	-0.2515	0.803569	-0.0191667	-0.705426	0.487336	-0.207667	-7.64314	7.00996e-08	-0.0578333	-2.12855	0.0437559
CCRC-M25		-0.009	-0.328929	0.745062	0.0481667	1.76038	0.0910837	0.00766667	0.280199	0.781726	-0.0353333	-1.29135	0.208881	-0.0441667	-1.61419	0.119559	-0.235167	-8.5948	8.66634e-09
CCRC-M9		-0.109833	-2.30611	0.030052	0.234167	4.91667	5.13502e-05	0.0345	0.724377	0.475837	-0.1215	-2.55107	0.0175342	0.0605	1.27028	0.216161	-0.319333	-6.70486	6.18593e-07
CCRC-M128		-0.0958333	-3.34451	0.00270139	-0.0128333	-0.447874	0.658261	-0.0131667	-0.459507	0.650005	-0.0303333	-1.05861	0.300316	-0.122333	-4.26934	0.000266251	-0.160833	-5.61296	8.88874e-06
CCRC-M126		-0.0781667	-2.88928	0.00806064	-0.0371667	-1.37379	0.182203	-0.012	-0.443557	0.661336	-0.0358333	-1.32451	0.197809	-0.151333	-5.59374	9.32552e-06	-0.143	-5.28572	2.01927e-05
CCRC-M134		-0.147667	-3.58721	0.00148408	0.0113333	0.275316	0.78543	-0.04	-0.971704	0.34089	-0.013	-0.315804	0.754881	-0.175667	-4.2674	0.000267569	-0.222333	-5.40105	1.51082e-05
CCRC-M125		-0.0963333	-4.02484	0.000494845	-0.0185	-0.772936	0.447106	-0.00366667	-0.153195	0.879526	-0.048	-2.00546	0.0563157	-0.116	-4.84652	6.13596e-05	-0.258167	-10.7863	1.09865e-10
CCRC-M123		-0.1295	-2.11837	0.0446901	0.0183333	0.299898	0.766837	-0.0651667	-1.066	0.29703	-0.0158333	-0.259003	0.797842	-0.105	-1.7176	0.0987485	-0.296833	-4.85562	5.99575e-05
CCRC-M122		-0.160667	-2.63267	0.0145839	0.001	0.0163859	0.987062	-0.120167	-1.96904	0.0605993	-0.0153333	-0.25125	0.803759	-0.0891667	-1.46108	0.156964	-0.332833	-5.45377	1.32361e-05
CCRC-M121		-0.1285	-2.07956	0.0484188	-0.00333333	-0.0539444	0.957426	-0.107	-1.73161	0.0961789	-0.113667	-1.8395	0.0782442	-0.129833	-2.10113	0.0463129	-0.351	-5.68034	7.51482e-06
CCRC-M21		-0.0941667	-2.81606	0.00956537	-0.0426667	-1.27595	0.214185	-0.0136667	-0.408702	0.686382	-0.0366667	-1.09652	0.283734	-0.206	-6.16043	2.29962e-06	-0.1405	-4.20165	0.000316175
JIM131		-0.0916667	-1.90799	0.0684259	0.130167	2.70935	0.0122414	-0.0101667	-0.211613	0.834195	0.00216667	0.0450979	0.964402	-0.3025	-6.29637	1.65161e-06	-0.182	-3.78823	0.000898192
CCRC-M22		-0.130667	-2.14722	0.0420875	0.168667	2.77167	0.0106033	0.037	0.608014	0.548889	-0.079	-1.29819	0.206559	0.242167	3.97948	0.000554944	-0.0878333	-1.44335	0.161849
JIM132		0.00433333	0.0859546	0.932216	0.175333	3.47786	0.00194603	0.0721667	1.43147	0.165189	0.0146667	0.290923	0.773609	-0.056	-1.1108	0.27766	-0.294333	-5.8383	5.07755e-06
JIM1		-0.0353333	-0.830704	0.414329	0.0771667	1.81423	0.0821647	-0.173833	-4.08691	0.000422921	-0.1765	-4.1496	0.000360801	-0.293833	-6.90817	3.8227e-07	-0.339167	-7.97398	3.34319e-08
CCRC-M15		-0.0595	-1.38196	0.179712	0.153833	3.57297	0.00153752	-0.00883333	-0.205165	0.839173	-0.129	-2.99618	0.00626225	0.00666667	0.154842	0.878241	-0.339333	-7.88143	4.1065e-08
CCRC-M8		-0.115083	-2.26272	0.0329814	-0.0203333	-0.399786	0.69285	-0.0895	-1.75971	0.0911991	-0.0255	-0.501371	0.620678	-0.0215	-0.422725	0.67626	-0.551167	-10.8368	1.00029e-10
JIM93		0.0955	3.23547	0.00352422	0.0203333	0.688878	0.497506	0.348667	11.8126	1.7302e-11	0.0500833	1.69679	0.102671	0.00383333	0.12987	0.897751	-0.00158333	-0.0536421	0.957664
JIM94		0.07425	2.1184	0.0446875	0.00733333	0.209224	0.836039	0.388333	11.0794	6.4029e-11	0.0706667	2.01616	0.0551082	0.013	0.370898	0.713967	0.005	0.142653	0.887755
JIM11		0.198	4.66948	9.62318e-05	0.0758333	1.7884	0.0863448	0.5495	12.959	2.50399e-12	0.2475	5.83685	5.09579e-06	0.0343333	0.809691	0.426073	-0.00216667	-0.051097	0.959671
MAC204		0.1165	3.44496	0.0021106	0.0378333	1.11875	0.27432	0.636	18.8068	7.19884e-16	0.177667	5.25369	2.18901e-05	0.0171667	0.507626	0.616349	0.002	0.0591409	0.95333
JIM20		0.178167	3.91461	0.000653624	0.073	1.60393	0.12181	0.394667	8.67146	7.36156e-09	0.236833	5.20361	2.48373e-05	0.0183333	0.402813	0.690652	-0.00483333	-0.106196	0.916309
JIM14		-0.011	-0.14157	0.888601	0.334333	4.30287	0.000244512	0.126333	1.62591	0.11703	0.0703333	0.90519	0.374363	0.307	3.95109	0.000596173	-0.286167	-3.68296	0.00116902
JIM19		0.217167	3.54851	0.00163378	0.0785	1.28269	0.211851	0.164667	2.69066	0.0127774	-0.16	-2.6144	0.0152009	0.104667	1.71025	0.100118	-0.165333	-2.70155	0.0124624
JIM12		0.130333	2.84576	0.00892542	0.128	2.79481	0.0100496	0.390667	8.52999	9.954e-09	0.0968333	2.1143	0.0450683	-0.0566667	-1.23729	0.227951	-0.0411667	-0.898852	0.377662
CCRC-M107		0.0861667	1.4644	0.156062	0.187333	3.18372	0.00399496	0.0631667	1.07351	0.293716	-0.152	-2.58323	0.0163103	0.200833	3.41315	0.00228256	0.259167	4.40452	0.000188825
JIM17		0.0251667	0.602584	0.552437	0.0691667	1.65611	0.110719	-0.0333333	-0.798124	0.432625	-0.2645	-6.33311	1.51077e-06	-0.170167	-4.07442	0.000436503	-0.754	-18.0536	1.8041e-15
JIM8		-0.121167	-1.62517	0.117188	0.0996667	1.3368	0.193824	-0.0498333	-0.668398	0.510258	-0.163833	-2.19744	0.0378806	0	0	1	-0.2375	-3.18551	0.00397774
CCRC-M85		-0.1955	-4.20191	0.000315971	-0.148833	-3.1989	0.00385097	-0.151667	-3.25979	0.00332191	0.0113333	0.243589	0.809619	-0.0285	-0.612554	0.545932	-0.035	-0.75226	0.45921
CCRC-M81		-0.173333	-3.73972	0.00101432	-0.160833	-3.47003	0.00198401	-0.123667	-2.66815	0.0134521	0.00816667	0.176198	0.861616	-0.0268333	-0.578938	0.568026	-0.0208333	-0.449486	0.657114
MAC266		0.0496667	1.19326	0.244431	0.0676667	1.62571	0.117072	0.179833	4.32055	0.000233766	0.0228333	0.548578	0.588362	0.0338333	0.812857	0.424291	0.0035	0.0840886	0.933683
PN16.4B4		-0.144	-5.62812	8.55906e-06	-0.145333	-5.68023	7.51697e-06	-0.0228333	-0.892421	0.381028	0.0211667	0.827281	0.416228	-0.0106667	-0.416898	0.680459	-0.0176667	-0.690487	0.496512
MAC207		-0.04	-0.908394	0.372702	-0.0685	-1.55562	0.132887	0.429	9.74252	8.16105e-10	0.133167	3.02419	0.00585864	-0.0215	-0.488262	0.629796	0.258833	5.87807	4.60202e-06
JIM133		-0.134333	-2.76799	0.0106939	-0.132667	-2.73365	0.0115761	-0.101833	-2.09831	0.0465833	-0.0925	-1.906	0.0686956	-0.117333	-2.4177	0.023577	0.02	0.412108	0.683918
JIM13		-0.0815	-0.950044	0.35156	0.0915	1.06661	0.296759	-0.0396667	-0.462393	0.647964	-0.145167	-1.6922	0.103552	0.109667	1.27838	0.21334	-0.305167	-3.55732	0.00159843
CCRC-M92		-0.196	-5.26135	2.14715e-05	-0.1555	-4.17418	0.000339	-0.0831667	-2.23249	0.0351737	-0.0183333	-0.492133	0.627097	-0.0005	-0.0134218	0.989402	-0.0371667	-0.997687	0.328385
CCRC-M91		-0.112667	-3.64322	0.00129091	-0.162667	-5.26004	2.15425e-05	-0.0561667	-1.81622	0.0818493	-0.0168333	-0.544327	0.591238	-0.00816667	-0.26408	0.793973	-0.0165	-0.533549	0.598561
CCRC-M78		-0.182	-2.76357	0.0108038	-0.0436667	-0.663054	0.513614	-0.0635	-0.964212	0.344555	-0.1495	-2.27008	0.0324674	-0.0025	-0.0379611	0.970033	-0.2315	-3.5152	0.00177435
		Keys for Abbreviations
		AO	Ammonium Oxalate
		SC	Sodium Carbonate
		1M	1M KOH
		4M	4M KOH
		CH	Chlorite
		PC	4M KOHPC
		lw	low water
		hw	high water

## Sheet: stem wood_needle
Antibodies	Specificity of mAbs	Diff of Extraction*Strain = (AO stem_hw)-(AO needle_hw)	t-Statistic for Diff of Extraction*Strain = (AO stem_hw)-(AO needle_hw)	p-Value for Diff of Extraction*Strain = (AO stem_hw)-(AO needle_hw)	Diff of Extraction*Strain = (SC stem_hw)-(SC needle_hw)	t-Statistic for Diff of Extraction*Strain = (SC stem_hw)-(SC needle_hw)	p-Value for Diff of Extraction*Strain = (SC stem_hw)-(SC needle_hw)	Diff of Extraction*Strain = (1M stem_hw)-(1M needle_hw)	t-Statistic for Diff of Extraction*Strain = (1M stem_hw)-(1M needle_hw)	p-Value for Diff of Extraction*Strain = (1M stem_hw)-(1M needle_hw)	Diff of Extraction*Strain = (4M stem_hw)-(4M needle_hw)	t-Statistic for Diff of Extraction*Strain = (4M stem_hw)-(4M needle_hw)	p-Value for Diff of Extraction*Strain = (4M stem_hw)-(4M needle_hw)	Diff of Extraction*Strain = (CH stem_hw)-(CH needle_hw)	t-Statistic for Diff of Extraction*Strain = (CH stem_hw)-(CH needle_hw)	p-Value for Diff of Extraction*Strain = (CH stem_hw)-(CH needle_hw)	Diff of Extraction*Strain = (PC stem_hw)-(PC needle_hw)	t-Statistic for Diff of Extraction*Strain = (PC stem_hw)-(PC needle_hw)	p-Value for Diff of Extraction*Strain = (PC stem_hw)-(PC needle_hw)
CCRC-M95	Xyloglucan mAbs	-0.000333333	-0.00763718	0.99397	-0.173833	-3.98279	0.000550325	0.262167	6.00664	3.35214e-06	-0.0108333	-0.248208	0.806085	0.0435	0.996652	0.328877	-0.0976667	-2.23769	0.0347875
CCRC-M101		0.00266667	0.0625694	0.950628	-0.1635	-3.83629	0.000796067	0.265333	6.22566	1.96143e-06	-0.02	-0.469271	0.643111	0.0235	0.551393	0.586462	-0.1155	-2.71004	0.012222
CCRC-M104		0.0105	0.266578	0.792071	-0.171667	-4.35833	0.00021236	0.2475	6.28362	1.70354e-06	0.0598333	1.51907	0.14181	-0.0358333	-0.909749	0.372001	-0.119333	-3.02968	0.00578262
CCRC-M89		0.00816667	0.224528	0.824247	-0.186333	-5.12291	3.04538e-05	0.324	8.90781	4.47323e-09	0.0788333	2.16738	0.0403502	-0.0488333	-1.34259	0.191968	-0.0971667	-2.67143	0.0133517
CCRC-M93		0.00616667	0.12964	0.897932	-0.141	-2.9642	0.00675557	0.505167	10.62	1.4991e-10	0.102333	2.15132	0.0417285	-0.0288333	-0.606155	0.550103	-0.164667	-3.46174	0.00202502
CCRC-M87		-0.00416667	-0.101332	0.920129	-0.179667	-4.36943	0.000206452	0.339	8.24436	1.84528e-08	0.131	3.18587	0.00397422	-0.0208333	-0.506659	0.617017	-0.198667	-4.8315	6.37447e-05
CCRC-M88		-0.0146667	-0.426281	0.673702	-0.17	-4.94099	4.82774e-05	0.372833	10.8363	1.00132e-10	0.1435	4.17078	0.00034194	-0.02	-0.581293	0.566463	-0.162833	-4.73269	8.1942e-05
CCRC-M100		0.0108333	0.300305	0.76653	-0.0156667	-0.434288	0.667959	0.226667	6.28331	1.70481e-06	0.0613333	1.70019	0.10202	0.000916667	0.0254104	0.979938	-0.3735	-10.3536	2.48289e-10
CCRC-M103		0.00716667	0.238735	0.813338	-0.00366667	-0.122144	0.903802	0.1505	5.01344	4.01763e-05	0.0781667	2.60388	0.0155672	-0.002	-0.0666238	0.947433	-0.3775	-12.5752	4.7125e-12
CCRC-M58		0.0193333	0.393889	0.697141	-0.154167	-3.14092	0.00442961	0.384167	7.82684	4.63868e-08	0.0411667	0.838711	0.409908	-0.0966667	-1.96944	0.0605503	-0.203833	-4.15281	0.000357882
CCRC-M86		0.00391667	0.12187	0.904017	-0.00183333	-0.0570455	0.954981	0.1325	4.12283	0.000386132	0.155667	4.84368	6.18031e-05	0.00333333	0.103719	0.918254	-0.487167	-15.1585	8.63316e-14
CCRC-M55		0.00683333	0.207135	0.837652	-0.0225	-0.682031	0.501749	0.402833	12.2109	8.70694e-12	0.036	1.09125	0.285997	-0.00416667	-0.126302	0.900545	-0.364667	-11.054	6.70732e-11
CCRC-M52		0.00733333	0.169359	0.866934	-0.0491667	-1.13547	0.26739	0.310833	7.1785	2.03187e-07	0.0551667	1.27404	0.214849	0.001	0.0230944	0.981766	-0.390667	-9.02221	3.52416e-09
CCRC-M99		0.0163333	0.428643	0.672006	-0.0821667	-2.15634	0.0412939	0.464833	12.1988	8.8877e-12	-0.0406667	-1.06723	0.296485	-0.0145	-0.38053	0.706899	-0.1605	-4.21207	0.000307925
CCRC-M54		0.006	0.144422	0.886373	-0.0401667	-0.966823	0.343275	0.416667	10.0293	4.64248e-10	0.0833333	2.00586	0.0562699	-0.0025	-0.0601757	0.952514	-0.311667	-7.50191	9.65836e-08
CCRC-M48		0.00966667	0.224773	0.824059	-0.0338333	-0.786705	0.439154	0.201833	4.69311	9.06201e-05	0.0641667	1.49203	0.148721	-0.00233333	-0.0542556	0.957181	-0.520333	-12.099	1.0542e-11
CCRC-M49		0.00408333	0.116908	0.907906	-0.00125	-0.0357881	0.971747	0.0525833	1.50549	0.145248	0.0896667	2.5672	0.01691	0.002	0.057261	0.954811	-0.238333	-6.8236	4.66714e-07
CCRC-M96		0.00533333	0.137075	0.892115	-0.0136667	-0.351255	0.728462	0.275833	7.08935	2.50017e-07	0.106667	2.7415	0.0113685	0.00183333	0.0471195	0.962808	-0.391	-10.0493	4.46485e-10
CCRC-M50		0.00983333	0.214834	0.831711	-0.0441667	-0.964934	0.344201	0.351833	7.6867	6.35351e-08	0.0663333	1.44922	0.160217	0.00266667	0.0582602	0.954024	-0.380667	-8.31664	1.57681e-08
CCRC-M51		0.009	0.21298	0.833141	-0.036	-0.85192	0.40268	0.413833	9.79314	7.38212e-10	-0.00583333	-0.138043	0.891358	-0.00466667	-0.110434	0.912983	-0.331	-7.83293	4.5759e-08
CCRC-M53		0.00783333	0.24974	0.804913	-0.0383333	-1.22213	0.233525	0.316333	10.0853	4.16335e-10	0.016	0.510108	0.614635	0.0005	0.0159409	0.987413	-0.334167	-10.6538	1.40686e-10
CCRC-M57		0.001	0.02644	0.979125	-0.0005	-0.01322	0.989562	0.0238333	0.630154	0.534548	0.168167	4.44633	0.000169778	-0.00283333	-0.0749134	0.940905	-0.429	-11.3428	3.97443e-11
CCRC-M102		0.0148333	0.453983	0.65392	-0.0838333	-2.56577	0.0169645	0.306833	9.39082	1.65326e-09	0.0306667	0.938572	0.357301	-0.0691667	-2.11689	0.0448276	-0.254667	-7.79423	4.98982e-08
CCRC-M39		0.00475	0.128824	0.89857	-0.0663333	-1.79901	0.0846048	0.430667	11.68	2.18241e-11	0.116833	3.16862	0.00414344	-0.0375	-1.01703	0.319282	-0.2235	-6.0615	2.92964e-06
CCRC-M106		0.0353333	0.888735	0.382967	-0.171333	-4.30952	0.000240411	0.227	5.7097	6.98556e-06	0.0235	0.591092	0.559985	-0.101	-2.54044	0.017957	-0.131333	-3.30341	0.00298694
CCRC-M84		0.0168333	0.33543	0.740215	-0.196	-3.9056	0.000668631	0.3435	6.84477	4.43938e-07	0.100333	1.9993	0.0570209	-0.1205	-2.40115	0.0244484	-0.129333	-2.57717	0.0165349
CCRC-M1		0.00175	0.0342269	0.972979	-0.242167	-4.73636	8.11821e-05	0.185	3.61828	0.00137368	0.0318333	0.622604	0.539416	-0.0903333	-1.76676	0.0899851	-0.156333	-3.05761	0.00540975
CCRC-M154	Xylan mAbs	0.00166667	0.0298362	0.976444	0.0428333	0.76679	0.450684	0.388167	6.94884	3.47388e-07	-0.123333	-2.20788	0.0370557	0.00816667	0.146197	0.884987	0.179	3.2044	0.00379994
CCRC-M150		0.00141667	0.0403631	0.968138	-0.0213333	-0.607821	0.549015	-0.0656667	-1.87095	0.0735937	-0.121167	-3.45224	0.00207306	-0.0431667	-1.22989	0.230659	-0.0403333	-1.14916	0.261813
CCRC-M144		-0.000166667	-0.0022392	0.998232	-0.106333	-1.42861	0.166002	0.2185	2.93559	0.00722814	-0.405	-5.44126	1.3658e-05	0.0728333	0.978531	0.337573	0.271667	3.6499	0.00126959
CCRC-M146		-0.0338333	-0.442708	0.661941	-0.152333	-1.99328	0.0577173	0.170667	2.23317	0.0351233	-0.424333	-5.55239	1.03403e-05	0.0655	0.857066	0.399886	0.265667	3.47624	0.0019538
CCRC-M145		-0.0683333	-0.994793	0.329762	-0.1365	-1.98716	0.0584332	0.100333	1.46065	0.157081	-0.254833	-3.70985	0.00109305	-0.00583333	-0.0849213	0.933028	0.199833	2.90916	0.00769264
CCRC-M155		0.0168333	0.26646	0.792161	-0.0951667	-1.50642	0.145009	0.341167	5.40043	1.51319e-05	-0.389333	-6.16287	2.28596e-06	0.0351667	0.556664	0.582911	0.228667	3.61963	0.00136905
CCRC-M153		0.00766667	0.163852	0.871219	-0.057	-1.21821	0.234986	0.357833	7.64763	6.93926e-08	-0.183	-3.91108	0.000659459	-0.0431667	-0.92256	0.365419	0.266	5.68496	7.42896e-06
CCRC-M151		0.00716667	0.109743	0.913525	-0.073	-1.11785	0.274695	0.3345	5.12221	3.05076e-05	-0.302	-4.62454	0.000107887	-0.0275	-0.421109	0.677423	0.2615	4.00436	0.000521134
CCRC-M148		0.0015	0.027588	0.978219	-0.0415	-0.763267	0.452742	0.306	5.62794	8.56274e-06	-0.109667	-2.01699	0.0550163	-0.0301667	-0.554825	0.584149	0.2615	4.8095	6.74093e-05
CCRC-M140		0.000666667	0.00844971	0.993328	-0.0301667	-0.38235	0.705567	0.441667	5.59794	9.22842e-06	-0.176	-2.23072	0.035306	-0.176167	-2.23284	0.0351481	0.2245	2.84544	0.00893201
CCRC-M139		0.00225	0.0286463	0.977384	-0.0435	-0.553828	0.58482	0.469167	5.97327	3.63888e-06	-0.3995	-5.0863	3.34083e-05	-0.284	-3.61579	0.0013822	0.263833	3.35904	0.00260695
CCRC-M138		0.00258333	0.0560333	0.955779	-0.0296667	-0.643479	0.526015	0.170833	3.70543	0.0011052	-0.0971667	-2.10758	0.0457004	-0.0343333	-0.744701	0.463683	0.2105	4.56581	0.000125274
CCRC-M160		0.00566667	0.0942522	0.925691	-0.157667	-2.62243	0.0149268	0.241667	4.01958	0.00050147	-0.2115	-3.51782	0.00176286	0.0581667	0.967471	0.342958	0.139	2.31195	0.0296763
CCRC-M137		-0.00916667	-0.1523	0.880223	-0.0658333	-1.09379	0.284904	0.183167	3.04323	0.0055987	-0.373667	-6.2083	2.04615e-06	-0.0441667	-0.733809	0.470174	0.268333	4.45823	0.000164713
CCRC-M152		-0.00566667	-0.143696	0.88694	2.96059e-16	7.50753e-15	1	0.272667	6.91433	3.76765e-07	-0.110833	-2.81053	0.00968911	-0.0248333	-0.629728	0.534822	0.0928333	2.35408	0.0270909
CCRC-M149		0.009	0.154923	0.878178	0.142667	2.45581	0.021678	0.125	2.15171	0.0416953	-0.358333	-6.16822	2.25628e-06	0.0523333	0.900848	0.376621	0.232	3.99357	0.000535543
CCRC-M166	Galactomannan mAbs	-0.411333	-11.8674	1.57265e-11	-0.2825	-8.1504	2.26605e-08	-0.0446667	-1.28868	0.209795	-0.160833	-4.6402	0.000103673	-0.0958333	-2.76489	0.010771	-0.291667	-8.41487	1.27489e-08
CCRC-M168		-0.328167	-6.73665	5.7356e-07	-0.445	-9.13502	2.79024e-09	-0.1225	-2.5147	0.0190209	-0.221333	-4.54356	0.000132571	-0.207	-4.24932	0.000280139	-0.254667	-5.22783	2.33649e-05
JIM136	Pectic backbone mAbs	-0.1065	-6.30984	1.5985e-06	-0.0508333	-3.01174	0.00603497	0.00183333	0.10862	0.914407	-0.001	-0.0592473	0.953246	0.00866667	0.513476	0.612313	0.00158333	0.0938082	0.92604
JIM7		-0.25075	-6.38091	1.34572e-06	-0.0339167	-0.863087	0.396633	-0.00583333	-0.148442	0.883234	-0.01	-0.254473	0.801298	-0.0163333	-0.415639	0.681367	-0.0085	-0.216302	0.83058
CCRC-M69		0.0108333	0.317534	0.753584	0.184	5.3932	1.54091e-05	0.07	2.05176	0.0512572	0.00566667	0.166095	0.869474	0.0155	0.454318	0.653682	-0.1415	-4.14749	0.000362741
CCRC-M35		0.00975	0.237733	0.814106	0.086	2.09693	0.0467167	0.123167	3.00316	0.0061593	0.016	0.390126	0.699884	-0.073	-1.77995	0.0877504	-0.247833	-6.0429	3.0665e-06
CCRC-M36		0.0435	0.870437	0.392685	0.0835	1.67084	0.107745	0.145167	2.90479	0.00777213	-0.0198333	-0.396866	0.694973	-0.0701667	-1.40404	0.173116	-0.310333	-6.20978	2.03876e-06
CCRC-M129		-0.04775	-1.50851	0.144477	0.129	4.07534	0.000435488	0.077	2.43257	0.0228186	-0.0151667	-0.479142	0.636174	-0.0498333	-1.57432	0.128504	-0.285167	-9.00893	3.62274e-09
CCRC-M72		-0.0349167	-1.15845	0.258078	0.1865	6.18762	2.152e-06	0.0545	1.80818	0.0831277	-0.001	-0.0331776	0.973807	-0.0408333	-1.35475	0.188114	-0.209	-6.93411	3.59631e-07
JIM3	Pecticarabinogalactan mAbs	0.0808333	1.22224	0.233485	0.1385	2.09419	0.0469814	-0.243333	-3.67933	0.0011797	-0.0825	-1.24744	0.224271	0.0411667	0.622461	0.539508	-0.179833	-2.71917	0.0119682
CCRC-M40		-0.0395833	-1.36868	0.183776	-0.0883333	-3.05431	0.00545248	-0.0373333	-1.29088	0.209042	0.0201667	0.697305	0.492312	-0.0298333	-1.03155	0.312566	-0.1845	-6.37948	1.35036e-06
CCRC-M5		-0.0005	-0.0352564	0.972167	-0.0256667	-1.80983	0.0828637	0.00283333	0.199786	0.843331	-0.0229167	-1.61592	0.119183	-0.1865	-13.1506	1.83562e-12	-0.0491667	-3.46688	0.00199949
CCRC-M2		0.00408333	0.229579	0.820364	-0.0196667	-1.10573	0.279806	0.0238333	1.33999	0.192798	-0.033	-1.85537	0.0758666	-0.2085	-11.7226	2.02523e-11	-0.0608333	-3.42026	0.002243
JIM137		-0.187333	-6.91292	3.78021e-07	-0.0673333	-2.48471	0.0203336	8.33333e-05	0.00307514	0.997572	-0.000833333	-0.0307514	0.975722	0.0145833	0.53815	0.59543	0.00283333	0.104555	0.917598
CCRC-M23		-0.000166667	-0.00393675	0.996891	-0.2855	-6.74365	5.64099e-07	-0.0871667	-2.05892	0.0505124	-0.027	-0.637753	0.529673	-0.0131667	-0.311003	0.758483	-0.246667	-5.82639	5.22951e-06
CCRC-M56		-0.0085	-0.213173	0.832993	-0.289167	-7.25205	1.71364e-07	-0.1485	-3.72425	0.00105436	-0.160667	-4.02938	0.00048919	-0.328667	-8.24268	1.85205e-08	-0.1645	-4.12552	0.000383513
CCRC-M16		0.190833	2.93166	0.00729551	-0.0735	-1.12914	0.27	-0.127333	-1.95615	0.062183	-0.0658333	-1.01136	0.321933	-0.0591667	-0.908943	0.372418	0.0335	0.514641	0.611511
CCRC-M60		-0.00883333	-0.179816	0.858806	0.155333	3.16205	0.00420962	0.1055	2.14762	0.0420527	-0.037	-0.753192	0.45866	-0.0118333	-0.240886	0.81169	-0.218	-4.43773	0.000173533
CCRC-M80		0.0195	0.303803	0.763897	-0.0201667	-0.314189	0.756092	0.172167	2.68229	0.0130243	0.013	0.202535	0.841206	-0.0826667	-1.28791	0.210056	-0.172	-2.67969	0.0131019
CCRC-M13		0.00316667	0.0540655	0.957331	0.220833	3.77036	0.00093937	0.076	1.29757	0.206769	0.00416667	0.0711388	0.943877	-0.074	-1.26343	0.218572	-0.132333	-2.25937	0.0332184
CCRC-M24		-0.00725	-0.1515	0.880848	-0.077	-1.60903	0.120686	0.0478333	0.99955	0.3275	0.0535	1.11796	0.274649	0.000666667	0.013931	0.989	-0.165333	-3.45489	0.00205954
CCRC-M25		-0.042	-1.36017	0.186415	0.0163333	0.528956	0.601694	0.0375	1.21444	0.236394	0.0396667	1.28461	0.211191	-0.0543333	-1.75959	0.0912206	-0.188333	-6.09919	2.67118e-06
CCRC-M9		-0.045	-0.849049	0.404244	0.172167	3.2484	0.00341524	0.1355	2.55658	0.0173185	-0.0576667	-1.08804	0.287383	-0.0215	-0.405657	0.688589	-0.251	-4.73581	8.12957e-05
CCRC-M122		-0.051	-1.04756	0.305277	-0.0488333	-1.00306	0.325841	-0.043	-0.883236	0.385871	0.0935	1.92053	0.0667503	-0.1675	-3.44051	0.00213385	-0.198667	-4.08069	0.000429634
CCRC-M121		-0.0201667	-0.390618	0.699526	-0.063	-1.22028	0.234215	-0.027	-0.522976	0.605786	0.0298333	0.577856	0.568744	-0.193833	-3.75445	0.00097758	-0.2145	-4.15475	0.000356121
JIM131		0.0215	0.51741	0.609606	0.2225	5.35459	1.69791e-05	0.05	1.20328	0.240604	0.0566667	1.36372	0.185312	-0.094	-2.26216	0.0330208	-0.0025	-0.0601639	0.952523
CCRC-M22		-0.0155	-0.222545	0.825773	-0.0625	-0.897359	0.378442	0.263333	3.78087	0.000914923	-0.047	-0.674814	0.506243	-0.0505	-0.725066	0.475422	-0.159333	-2.28767	0.031267
JIM132		0.0516667	1.10566	0.279835	0.226167	4.83994	6.23941e-05	0.140333	3.00311	0.00615998	0.147833	3.16361	0.00419379	0.100833	2.15782	0.0411661	-0.00333333	-0.0713329	0.943724
CCRC-M15		0.00416667	0.087576	0.93094	0.127833	2.68683	0.0128897	0.078	1.63942	0.114169	-0.0371667	-0.781178	0.442336	-0.0565	-1.18753	0.246639	-0.220833	-4.64153	0.000103323
CCRC-M8		-0.0525	-0.992939	0.330646	-0.041	-0.775438	0.445655	0.0273333	0.516959	0.609917	0.141	2.66675	0.013495	0.0191667	0.362502	0.72015	-0.269167	-5.09078	3.30317e-05
JIM16		0.059	1.75785	0.0915223	0.1205	3.59019	0.00147312	0.100167	2.98437	0.00644028	0.00133333	0.0397254	0.968641	0.00966667	0.288009	0.775812	-0.0511667	-1.52446	0.140463
JIM93		0.108417	4.11823	0.00039066	0.0268333	1.01927	0.31824	0.36	13.6747	7.99154e-13	0.0345	1.31049	0.202433	0.01175	0.446327	0.659362	-0.00375	-0.142445	0.887918
JIM94		0.0991667	3.21376	0.00371478	0.0323333	1.04785	0.305147	0.414167	13.4222	1.1893e-12	0.0788333	2.5548	0.0173877	0.021	0.680561	0.502663	-0.000666667	-0.0216051	0.982942
JIM11		0.22025	6.2767	1.73241e-06	0.0965	2.75006	0.0111462	0.590667	16.8329	8.60163e-15	0.2485	7.08177	2.54476e-07	0.056	1.59589	0.123598	0.00541667	0.154365	0.878613
MAC204		0.14875	5.61381	8.87001e-06	0.089	3.35885	0.00260815	0.723833	27.3174	1.36985e-19	0.212083	8.004	3.12818e-08	0.0435	1.64169	0.113696	-0.0025	-0.0943497	0.925615
JIM20		0.2285	6.91412	3.7695e-07	0.102167	3.09143	0.00498898	0.5905	17.8678	2.27456e-15	0.297667	9.00702	3.63718e-09	0.135333	4.09501	0.000414327	0.00275	0.0832115	0.934374
JIM14		0.0363333	0.444813	0.66044	0.305833	3.74419	0.00100304	0.207	2.53421	0.0182092	0.129833	1.58949	0.125037	0.182833	2.23835	0.0347389	-0.3735	-4.5726	0.000123129
JIM19		0.331	6.78353	5.13173e-07	0.0108333	0.222019	0.826178	0.5015	10.2778	2.87093e-10	0.300333	6.15504	2.3301e-06	0.400833	8.21469	1.96868e-08	0.055	1.12717	0.270814
JIM12		0.179917	4.80878	6.75338e-05	0.0955	2.5525	0.0174777	0.563667	15.0656	9.87268e-14	0.175167	4.68182	9.32591e-05	0.157333	4.20517	0.000313365	0.00466667	0.12473	0.901776
CCRC-M133		0.115	2.11093	0.0453838	0.046	0.844374	0.406799	0.173167	3.17864	0.00404434	-0.0348333	-0.639399	0.52862	-0.0863333	-1.58473	0.126117	-0.0406667	-0.746475	0.462631
CCRC-M107		0.115333	2.22036	0.0360905	0.0908333	1.74869	0.0931257	0.186	3.58081	0.00150787	-0.0901667	-1.73586	0.0954126	-0.0885	-1.70377	0.10134	0.1355	2.6086	0.015402
JIM4		-0.111667	-7.07601	2.57918e-07	-0.180167	-11.4167	3.4815e-11	-0.0838333	-5.31229	1.88857e-05	-0.0658333	-4.17168	0.000341158	-0.0171667	-1.0878	0.287485	-0.01875	-1.18814	0.246405
JIM17		-0.136667	-3.48113	0.00193035	0.0251667	0.641037	0.527573	-0.0316667	-0.806603	0.427816	-0.0298333	-0.759905	0.454712	-0.114333	-2.91226	0.00763672	-0.0818333	-2.08443	0.0479355
CCRC-M26		0.00175	0.144595	0.886238	-0.007	-0.578378	0.568397	-0.0121667	-1.00528	0.324792	-0.0928333	-7.6704	6.59155e-08	-0.000666667	-0.0550836	0.956528	-0.1175	-9.70849	8.73211e-10
MAC266		0.123333	3.31521	0.00290207	0.117167	3.14945	0.00433948	0.236333	6.35267	1.44089e-06	0.025	0.672003	0.508	0.0393333	1.05728	0.300908	0.00225	0.0604802	0.952274
MAC207		-0.0533333	-0.947688	0.352734	-0.0646667	-1.14907	0.26185	0.478667	8.5055	1.04907e-08	0.0961667	1.7088	0.100391	-0.00183333	-0.0325768	0.974282	0.004	0.0710766	0.943926
JIM133		-0.0318333	-0.944788	0.354182	-0.118	-3.50215	0.0018326	0.0446667	1.32567	0.197429	-0.0333333	-0.989307	0.332383	-0.0306667	-0.910163	0.371788	-0.0225	-0.667782	0.510644
CCRC-M92		-0.0671667	-3.19027	0.00393221	-0.0268333	-1.27452	0.21468	0.042	1.99491	0.0575281	0.00766667	0.36415	0.718935	-0.0005	-0.0237489	0.981249	-0.174333	-8.28045	1.70583e-08
CCRC-M78		-0.0763333	-1.41609	0.169597	0.0308333	0.572002	0.57264	0.119667	2.21999	0.0361188	-0.151333	-2.80745	0.00975882	-0.106167	-1.96954	0.0605382	-0.476167	-8.83357	5.22687e-09
	Keys for Abbreviations
	AO	Ammonium Oxalate
	SC	Sodium Carbonate
	1M	1M KOH
	4M	4M KOH
	CH	Chlorite
	PC	4M KOHPC
	lw	low water
	hw	high water

## Sheet: root_needle
Antibodies		Diff of Extraction*Strain = (AO root_hw)-(AO needle_hw)	t-Statistic for Diff of Extraction*Strain = (AO root_hw)-(AO needle_hw)	p-Value for Diff of Extraction*Strain = (AO root_hw)-(AO needle_hw)	Diff of Extraction*Strain = (SC root_hw)-(SC needle_hw)	t-Statistic for Diff of Extraction*Strain = (SC root_hw)-(SC needle_hw)	p-Value for Diff of Extraction*Strain = (SC root_hw)-(SC needle_hw)	Diff of Extraction*Strain = (1M root_hw)-(1M needle_hw)	t-Statistic for Diff of Extraction*Strain = (1M root_hw)-(1M needle_hw)	p-Value for Diff of Extraction*Strain = (1M root_hw)-(1M needle_hw)	Diff of Extraction*Strain = (4M root_hw)-(4M needle_hw)	t-Statistic for Diff of Extraction*Strain = (4M root_hw)-(4M needle_hw)	p-Value for Diff of Extraction*Strain = (4M root_hw)-(4M needle_hw)	Diff of Extraction*Strain = (CH root_hw)-(CH needle_hw)	t-Statistic for Diff of Extraction*Strain = (CH root_hw)-(CH needle_hw)	p-Value for Diff of Extraction*Strain = (CH root_hw)-(CH needle_hw)	Diff of Extraction*Strain = (PC root_hw)-(PC needle_hw)	t-Statistic for Diff of Extraction*Strain = (PC root_hw)-(PC needle_hw)	p-Value for Diff of Extraction*Strain = (PC root_hw)-(PC needle_hw)
CCRC-M95	Xyloglucan mAbs	0.0243333	0.574457	0.571004	0.158667	3.74578	0.000999051	0.1805	4.26122	0.000271804	-0.00833333	-0.196732	0.845694	0.0173333	0.409203	0.68602	0.0343333	0.810536	0.425597
CCRC-M101		0.0678333	1.53172	0.138668	0.1095	2.47258	0.0208883	0.2135	4.82097	6.54735e-05	-0.0035	-0.0790323	0.937662	-0.0065	-0.146774	0.884536	0.0318333	0.718818	0.479194
CCRC-M104		0.0628333	1.59952	0.122787	0.158083	4.02427	0.000495557	0.184167	4.68826	9.17431e-05	0.00416667	0.106069	0.916409	0.0193333	0.492162	0.627077	-0.0256667	-0.653387	0.519718
CCRC-M89		0.1095	2.16281	0.0407385	0.187833	3.71003	0.00109256	0.1945	3.84171	0.000785296	-0.0203333	-0.401618	0.691519	-0.0173333	-0.342363	0.735058	-0.0746667	-1.47479	0.153266
CCRC-M93		0.0371667	0.677579	0.504519	0.185333	3.37878	0.00248372	0.348	6.34433	1.47026e-06	0.0711667	1.29743	0.206817	0.0768333	1.40074	0.17409	-0.0326667	-0.595541	0.557057
CCRC-M87		0.0396667	0.950789	0.351189	0.0980833	2.35101	0.0272725	0.233167	5.58888	9.43934e-06	0.0436667	1.04667	0.305681	0.0693333	1.66188	0.109544	-0.0548333	-1.31433	0.20116
CCRC-M88		0.0206667	0.425576	0.674209	0.134917	2.77825	0.0104429	0.264333	5.44325	1.35901e-05	0.0648333	1.33507	0.194379	0.0611667	1.25957	0.219938	-0.0386667	-0.796238	0.4337
CCRC-M100		0.00575	0.288703	0.775287	0.0203333	1.02092	0.317473	0.231667	11.6318	2.37589e-11	0.0895	4.49373	0.00015049	0.0388333	1.94979	0.062977	0.054	2.7113	0.0121866
CCRC-M103		0.00825	0.473421	0.64019	0.0065	0.372999	0.712424	0.149	8.55028	9.53101e-09	0.0103333	0.592972	0.558746	0.0128333	0.736433	0.468605	-0.00683333	-0.392127	0.698425
CCRC-M58		0.0548333	1.06487	0.29753	0.1585	3.0781	0.00515094	0.329667	6.40219	1.27825e-06	0.00116667	0.0226569	0.982111	0.0501667	0.974246	0.339652	-0.0366667	-0.712074	0.483284
CCRC-M86		0.00891667	0.582055	0.565958	0.00716667	0.46782	0.644134	0.140167	9.14969	2.70713e-09	0.123	8.02909	2.95941e-08	0.0193333	1.26203	0.219067	0.0143333	0.93564	0.358779
CCRC-M55		0.0109167	0.345905	0.732428	0.0351667	1.11429	0.27619	0.265167	8.40205	1.31065e-08	0.00483333	0.153149	0.879561	0.0198333	0.628438	0.535653	0.003	0.0950578	0.925058
CCRC-M52		0.015	0.362946	0.719823	0.0251667	0.608942	0.548284	0.218667	5.29094	1.99288e-05	0.0703333	1.70181	0.101712	0.0426667	1.03238	0.312187	0.00816667	0.197604	0.845019
CCRC-M99		0.0523333	1.14567	0.263229	0.148833	3.25822	0.00333467	0.3995	8.74574	6.28979e-09	-0.0388333	-0.850128	0.403655	0.106667	2.33512	0.0282281	0.0375	0.820939	0.419761
CCRC-M54		0.0095	0.238113	0.813814	0.038	0.952453	0.350362	0.2655	6.65464	6.97239e-07	0.0861667	2.15973	0.041002	0.0431667	1.08195	0.290025	0.0263333	0.660033	0.515517
CCRC-M48		0.0104167	0.205067	0.839249	0.03	0.590594	0.560314	0.162167	3.19249	0.00391116	0.115333	2.2705	0.0324376	0.0326667	0.643091	0.526262	-0.0146667	-0.288735	0.775264
CCRC-M49		0.007	0.0982628	0.92254	0.00516667	0.0725273	0.942783	0.0149167	0.209393	0.835908	0.236333	3.31754	0.00288563	0.004	0.0561502	0.955687	0.0166667	0.233959	0.817001
CCRC-M96		0.0165	0.645993	0.524413	0.0286667	1.12233	0.272825	0.305	11.9411	1.38385e-11	0.139833	5.47462	1.25621e-05	0.0243333	0.952676	0.350251	0.0626667	2.45347	0.0217907
CCRC-M50		0.0133333	0.315226	0.755314	0.0463333	1.09541	0.284208	0.2165	5.11849	3.07964e-05	0.0805	1.90318	0.0690789	0.0398333	0.941738	0.35571	-0.0075	-0.177315	0.860749
CCRC-M51		0.0185	0.406587	0.687915	0.0345	0.758229	0.455696	0.320333	7.04017	2.8044e-07	0.0463333	1.0183	0.318692	0.0643333	1.4139	0.170234	0.032	0.703285	0.488645
CCRC-M53		0.00733333	0.213844	0.832475	0.0229167	0.668263	0.510342	0.252833	7.37276	1.29771e-07	0.05	1.45803	0.157796	0.0391667	1.14212	0.264671	0.0175	0.51031	0.614496
CCRC-M57		0.00158333	0.0304979	0.975922	-0.000166667	-0.0032103	0.997465	0.0228333	0.439812	0.664009	0.254333	4.89892	5.37152e-05	-0.0015	-0.0288927	0.977189	0.0875	1.68541	0.10487
CCRC-M102		0.0456667	1.23334	0.229392	0.1585	4.28069	0.000258688	0.298667	8.06624	2.72658e-08	0.0411667	1.11181	0.277234	0.00533333	0.14404	0.886672	0.0135	0.364601	0.718602
CCRC-M39		0.0326667	0.845243	0.406323	0.0306667	0.793493	0.435266	0.2715	7.025	2.90573e-07	0.0618333	1.59992	0.122698	0.0193333	0.500246	0.621458	0.00666667	0.172498	0.864492
CCRC-M106		0.0881667	2.03823	0.0526922	0.224	5.17841	2.64691e-05	0.170667	3.94545	0.000604713	0.0005	0.0115589	0.990873	-0.0591667	-1.36781	0.184044	0.00683333	0.157972	0.8758
CCRC-M84		0.103333	1.78612	0.0867222	0.1105	1.90999	0.0681558	0.183167	3.16604	0.00416933	0.00566667	0.0979483	0.922787	-0.0226667	-0.391793	0.698668	-0.047	-0.812395	0.42455
CCRC-M1		0.109667	2.48099	0.0205023	0.132917	3.00698	0.00610367	0.191833	4.33985	0.000222576	0.00683333	0.154591	0.878437	0.0723333	1.6364	0.114804	0.06	1.35738	0.187288
CCRC-M154	Xylan mAbs	-0.0153333	-0.340633	0.736344	-0.136	-3.02126	0.00589969	-0.248333	-5.51677	1.1304e-05	-0.321167	-7.13477	2.24918e-07	-0.276833	-6.1499	2.35957e-06	-0.06	-1.33291	0.195078
CCRC-M150		0.00308333	0.0897049	0.929266	-0.0233333	-0.678848	0.503729	-0.1615	-4.6986	8.93632e-05	-0.121333	-3.53001	0.00171044	-0.0465	-1.35285	0.188713	0.078	2.26929	0.0325218
CCRC-M144		-0.0121667	-0.180868	0.85799	-0.340833	-5.06678	3.51007e-05	-0.2965	-4.40772	0.000187296	-0.293333	-4.36065	0.000211114	-0.409167	-6.08261	2.78191e-06	0.0915	1.36022	0.186399
CCRC-M146		-0.065	-0.896266	0.379013	-0.419667	-5.78666	5.77041e-06	-0.176167	-2.42911	0.0229928	-0.212667	-2.9324	0.00728282	-0.314333	-4.33425	0.000225766	0.0571667	0.788255	0.438265
CCRC-M145		-0.1115	-1.79132	0.0858627	-0.399333	-6.41555	1.23767e-06	-0.184	-2.95608	0.00688669	-0.222167	-3.56925	0.00155178	-0.315667	-5.07139	3.46932e-05	0.0203333	0.326668	0.746751
CCRC-M155		-0.0121667	-0.18327	0.856125	-0.347167	-5.22948	2.32679e-05	-0.288333	-4.34326	0.000220658	-0.299667	-4.51397	0.000142936	-0.441333	-6.64794	7.08474e-07	-0.0426667	-0.642701	0.526511
CCRC-M153		0.0150833	0.338716	0.737769	-0.100167	-2.24937	0.0339337	-0.211167	-4.74203	8.00204e-05	-0.288	-6.46742	1.09217e-06	-0.329	-7.38813	1.25275e-07	-0.029	-0.651233	0.521083
CCRC-M151		0.00891667	0.134194	0.894369	-0.121917	-1.83481	0.0789591	-0.2745	-4.13115	0.000378076	-0.341333	-5.13698	2.93898e-05	-0.377167	-5.67626	7.59162e-06	0.045	0.677238	0.504731
CCRC-M148		0.00633333	0.135109	0.893652	-0.0895	-1.9093	0.0682486	-0.229667	-4.89948	5.36394e-05	-0.304167	-6.48879	1.03741e-06	-0.321333	-6.85501	4.33329e-07	0.00483333	0.10311	0.918733
CCRC-M140		0.0015	0.0203701	0.983917	-0.0429167	-0.582811	0.565457	-0.239333	-3.25016	0.00340063	-0.641667	-8.71387	6.72843e-09	-0.369667	-5.0201	3.95049e-05	0.0408333	0.554519	0.584355
CCRC-M139		0.00733333	0.0877602	0.930795	-0.0595	-0.712054	0.483296	-0.343833	-4.11475	0.000394119	-0.619667	-7.41573	1.17595e-07	-0.533333	-6.38256	1.34036e-06	0.0683333	0.817765	0.421536
CCRC-M138		0.00583333	0.136063	0.892906	-0.1415	-3.30051	0.00300819	-0.2145	-5.00324	4.12287e-05	-0.211167	-4.92549	5.02135e-05	-0.278333	-6.49216	1.02904e-06	0.0256667	0.598678	0.554997
CCRC-M160		0.0281667	0.421694	0.677001	-0.3485	-5.21753	2.39798e-05	-0.128833	-1.92882	0.0656619	-0.0578333	-0.865846	0.395148	-0.334667	-5.01043	4.04844e-05	-0.0281667	-0.421694	0.677001
CCRC-M137		-0.007	-0.112077	0.911695	-0.236167	-3.78126	0.000914041	-0.245333	-3.92802	0.00063189	-0.199167	-3.18885	0.00394572	-0.349	-5.58783	9.46428e-06	0.0911667	1.45967	0.157348
CCRC-M152		-0.0138333	-0.318966	0.752512	-0.167167	-3.8545	0.000760439	-0.211667	-4.88057	5.62772e-05	-0.190833	-4.4002	0.000190915	-0.239	-5.51081	1.14736e-05	-0.0701667	-1.61789	0.118756
CCRC-M149		-0.0191667	-0.404201	0.689645	-0.2155	-4.54462	0.000132213	-0.199333	-4.20369	0.000314548	-0.1835	-3.86978	0.000731747	-0.431333	-9.09627	3.02268e-09	0.019	0.400686	0.692196
CCRC-M166	Galactomannan mAbs	-0.4915	-15.4088	6.03684e-14	-0.27	-8.46464	1.14529e-08	-0.0488333	-1.53095	0.138858	-0.177833	-5.57517	9.76828e-06	-0.0963333	-3.0201	0.00591605	-0.427333	-13.3971	1.23754e-12
CCRC-M168		-0.733667	-14.0883	4.21828e-13	-0.334	-6.41367	1.2433e-06	-0.181333	-3.48207	0.00192587	-0.3005	-5.77038	6.00823e-06	-0.2215	-4.25338	0.000277271	-0.490833	-9.42527	1.54171e-09
CCRC-M131	Pectic backbone mAbs	-0.117417	-2.11851	0.0446772	-0.340833	-6.14954	2.36163e-06	0.150167	2.70941	0.0122397	0.136333	2.45982	0.0214871	-0.233333	-4.20995	0.000309585	0.0526667	0.950247	0.351459
CCRC-M38		-0.0635833	-1.08621	0.288178	-0.279833	-4.78044	7.25751e-05	0.0918333	1.56881	0.129785	0.0345	0.58937	0.561121	-0.149333	-2.55109	0.0175333	-0.00483333	-0.0825687	0.934879
JIM5		-0.16375	-1.47063	0.154382	-0.5475	-4.91706	5.12992e-05	0.299667	2.69128	0.0127589	0.263167	2.36348	0.0265432	-0.253667	-2.27816	0.0319104	0.121667	1.09268	0.285382
CCRC-M69		-0.0438333	-1.09491	0.284425	-0.2065	-5.15813	2.78602e-05	0.0678333	1.6944	0.103129	0.0391667	0.978338	0.337667	-0.189167	-4.72516	8.35259e-05	-0.105833	-2.64359	0.0142262
CCRC-M35		-0.08775	-1.96586	0.0609865	-0.257667	-5.7725	5.97676e-06	0.096	2.15068	0.0417843	0.0626667	1.40392	0.173151	-0.204	-4.5702	0.000123881	-0.189333	-4.24163	0.000285667
CCRC-M36		-0.073	-1.41829	0.16896	-0.222167	-4.3164	0.000236245	0.131333	2.55163	0.017512	0.0901667	1.75182	0.0925756	-0.212667	-4.13183	0.000377428	-0.199333	-3.87278	0.000726243
CCRC-M129		-0.106417	-2.05552	0.0508647	-0.310833	-6.00399	3.37404e-06	0.108333	2.09254	0.0471413	0.0865	1.67082	0.107749	-0.212833	-4.11104	0.000397842	-0.186333	-3.59918	0.00144056
CCRC-M72		-0.0850833	-2.17918	0.0393641	-0.220333	-5.64325	8.24222e-06	0.0595	1.52393	0.140595	0.0381667	0.977537	0.338055	-0.231833	-5.93779	3.97128e-06	-0.169167	-4.33275	0.000226629
JIM3	Pecticarabinogalactan mAbs	0.141	1.83097	0.0795487	0.00433333	0.0562711	0.955592	0.0786667	1.02154	0.317188	0.276	3.58403	0.00149582	-0.106833	-1.3873	0.1781	0.19	2.46727	0.0211356
CCRC-M40		0.0575	1.63511	0.115076	-0.00616667	-0.175359	0.862268	0.0685	1.94791	0.063214	0.230833	6.56413	8.65735e-07	0.0955	2.7157	0.012064	0.404667	11.5074	2.96173e-11
CCRC-M164		0.02325	1.91001	0.0681534	0.0443333	3.64203	0.00129475	0.0266667	2.19069	0.0384229	0.0231667	1.90316	0.0690807	0.187333	15.3896	6.20339e-14	0.0615	5.05229	3.6412e-05
JIM101		0.0346667	0.853535	0.401802	0.0961667	2.36774	0.0262984	0.072	1.77273	0.0889686	0.009	0.221591	0.826507	0.183167	4.50978	0.000144468	0.0311667	0.767361	0.450351
CCRC-M23		-0.00216667	-0.0370765	0.970731	-0.286	-4.8941	5.4377e-05	0.0521667	0.892688	0.380888	0.0105	0.179678	0.858913	-0.0218333	-0.373617	0.711969	-0.227833	-3.89874	0.000680294
CCRC-M56		-0.0101667	-0.213395	0.832822	-0.300167	-6.30039	1.63557e-06	0.018	0.377813	0.70889	-0.118333	-2.48377	0.0203762	-0.361	-7.57726	8.13773e-08	-0.103833	-2.17942	0.0393442
CCRC-M16		0.0203333	0.24071	0.811825	-0.338667	-4.00919	0.000514806	0.116333	1.37717	0.181169	0.01	0.118382	0.90675	-0.0221667	-0.262413	0.795243	-0.0393333	-0.465635	0.645675
CCRC-M41		0.0455	1.2996	0.206082	-0.0255	-0.728348	0.473448	0.0266667	0.761672	0.453676	0.0576667	1.64711	0.112567	-0.0291667	-0.833078	0.413015	0.114667	3.27519	0.00319972
CCRC-M33		0.0398333	1.80252	0.0840369	-0.0283333	-1.28213	0.212045	0.0105	0.475141	0.638982	0.0331667	1.50084	0.146438	0.0861667	3.89918	0.000679542	0.127167	5.75449	6.2499e-06
CCRC-M13		0.0523333	0.942235	0.355461	-0.0676667	-1.2183	0.23495	0.0776667	1.39835	0.174797	0.1355	2.43961	0.0224674	-0.0703333	-1.26632	0.217553	0.218333	3.93098	0.000627194
CCRC-M77		0.0731667	2.57139	0.0167514	0.0133333	0.46859	0.643591	0.0131667	0.462733	0.647724	0.0271667	0.954752	0.349221	0.169833	5.96867	3.6804e-06	0.0503333	1.76893	0.0896149
CCRC-M128		0.0525	1.7376	0.0950996	-0.051	-1.68795	0.104375	0.00616667	0.204099	0.839997	0.0498333	1.64934	0.112108	0.0976667	3.23248	0.00354985	0.149167	4.93698	4.87703e-05
CCRC-M126		0.0711667	2.60101	0.0156687	-0.0135	-0.4934	0.626215	0.00566667	0.207106	0.837674	0.0338333	1.23655	0.228221	0.129667	4.73907	8.06231e-05	0.131167	4.7939	7.0136e-05
CCRC-M134		0.0561667	1.22961	0.230763	-0.1075	-2.3534	0.0271311	0.00483333	0.105812	0.916611	0.023	0.503518	0.61919	0.0833333	1.82434	0.0805759	0.199	4.35653	0.000213337
CCRC-M125		0.0586667	2.3412	0.0278586	-0.0201667	-0.804788	0.428843	0	0	1	0.063	2.51413	0.0190449	0.0706667	2.82008	0.0094761	0.216	8.61988	8.21511e-09
CCRC-M21		0.098	2.90084	0.00784462	-0.0133333	-0.394673	0.69657	0.005	0.148002	0.883577	0.0425	1.25802	0.220487	0.169667	5.02221	3.92941e-05	0.1285	3.80366	0.000864075
JIM131		0.113167	2.35506	0.0270336	0.0923333	1.92151	0.0666207	0.0601667	1.2521	0.222598	0.0545	1.13417	0.267923	0.2085	4.339	0.00022306	0.1795	3.73549	0.00102512
CCRC-M22		0.115167	1.67113	0.107688	-0.231167	-3.35434	0.00263711	0.226333	3.28421	0.00313015	0.032	0.464336	0.646592	-0.292667	-4.24674	0.000281982	-0.0715	-1.0375	0.309843
JIM132		0.0473333	1.25023	0.22327	0.0508333	1.34267	0.19194	0.0681667	1.8005	0.0843635	0.133167	3.51736	0.00176488	0.156833	4.14247	0.000367381	0.291	7.68625	6.36003e-08
JIM1		0.0813333	1.97961	0.0593276	-0.0858333	-2.08913	0.0474738	0.0555	1.35084	0.189347	0.156	3.79695	0.000878746	0.232167	5.6508	8.08854e-06	0.362833	8.83115	5.25347e-09
CCRC-M8		0.0625833	1.06642	0.296847	-0.0206667	-0.352159	0.727793	0.116833	1.99083	0.0580025	0.1665	2.83715	0.00910658	0.0406667	0.692957	0.494988	0.282	4.80526	6.81395e-05
JIM16		0.0503333	1.15619	0.258984	0.09	2.06736	0.0496468	0.118833	2.72968	0.0116824	0.034	0.781002	0.442438	-0.0165	-0.379016	0.708009	-0.0571667	-1.31315	0.201548
JIM20		0.0503333	1.23895	0.227344	0.0291667	0.717935	0.479728	0.195833	4.82042	6.55653e-05	0.0608333	1.49741	0.147325	0.117	2.87994	0.00823913	0.00758333	0.186663	0.853494
JIM19		0.113833	1.82759	0.0800709	-0.0676667	-1.08639	0.288099	0.336833	5.40786	1.48523e-05	0.460333	7.39065	1.24553e-07	0.296167	4.75495	7.74333e-05	0.220333	3.53745	0.00167919
JIM12		0.0495833	1.67832	0.106261	-0.0325	-1.10007	0.282212	0.173	5.85578	4.86266e-06	0.0783333	2.65146	0.0139737	0.214	7.24357	1.7476e-07	0.0458333	1.55139	0.133897
CCRC-M133		0.0329167	0.620506	0.540773	-0.1115	-2.10187	0.0462428	0.109833	2.07045	0.049333	0.0755	1.42324	0.167538	-0.2405	-4.53362	0.000135965	-0.133167	-2.5103	0.0192082
CCRC-M107		0.0291667	0.452185	0.655196	-0.0965	-1.49609	0.147667	0.122833	1.90435	0.06892	0.0618333	0.958632	0.347302	-0.289333	-4.48568	0.000153606	-0.123667	-1.91726	0.0671827
JIM4		-0.1065	-5.38986	1.55388e-05	-0.159167	-8.05527	2.79328e-08	-0.0503333	-2.54732	0.0176821	-0.0235	-1.18931	0.245951	0.00866667	0.438612	0.664866	0.0126667	0.641048	0.527566
JIM17		-0.161833	-3.32445	0.00283727	-0.044	-0.903868	0.375049	0.00166667	0.0342374	0.972971	0.234667	4.82063	6.55306e-05	0.0558333	1.14695	0.262707	0.672167	13.8079	6.49403e-13
CCRC-M85		0.110833	2.46064	0.0214478	0.173667	3.85562	0.000758283	0.225167	4.99899	4.16749e-05	0.05	1.11006	0.27797	0.006	0.133208	0.89514	0.00416667	0.0925054	0.927064
CCRC-M81		0.0926667	2.05133	0.0513024	0.190833	4.22441	0.00029843	0.160667	3.55662	0.0016012	0.036	0.79692	0.433311	0.0148333	0.32836	0.745487	0.00283333	0.0627205	0.950508
PN16.4B4		0.0978333	3.7655	0.000950869	0.1515	5.83108	5.16914e-06	0.0588333	2.26443	0.0328612	0.018	0.692801	0.495084	-0.025	-0.962224	0.345532	-0.00666667	-0.256593	0.79968
MAC207		-0.0133333	-0.244982	0.808553	0.00383333	0.0704323	0.944433	0.0496667	0.912558	0.370552	-0.037	-0.679825	0.503121	0.0196667	0.361348	0.721001	-0.254833	-4.68222	9.31647e-05
JIM133		0.1025	2.21241	0.0367023	0.0146667	0.316573	0.754305	0.1465	3.16213	0.00420882	0.0591667	1.27708	0.213791	0.0866667	1.87066	0.073636	-0.0425	-0.917341	0.368091
CCRC-M92		0.128833	3.4693	0.00198759	0.128667	3.46481	0.00200973	0.125167	3.37056	0.00253433	0.026	0.700143	0.49057	0	0	1	-0.137167	-3.6937	0.00113807
CCRC-M91		0.0798333	2.54585	0.0177406	0.154667	4.93225	4.93592e-05	0.0853333	2.72124	0.0119113	0.0203333	0.648421	0.522869	0.0095	0.302951	0.764538	-0.0588333	-1.87617	0.0728456
CCRC-M78		0.105667	1.81138	0.0826173	0.0745	1.27711	0.213783	0.183167	3.13991	0.00444043	-0.00183333	-0.0314277	0.975188	-0.103667	-1.77709	0.088231	-0.244667	-4.19416	0.000322243
	Keys for Abbreviations
	AO	Ammonium Oxalate
	SC	Sodium Carbonate
	1M	1M KOH
	4M	4M KOH
	CH	Chlorite
	PC	4M KOHPC
	lw	low water
	hw	high water
